# Supplementary material for: (7-Chloro-2-oxo-2H-chromen-4-yl)methyl piperidine-1-carbodithio­ate
Source: Acta Crystallogr Sect E Struct Rep Online. 2012 Feb 29;68(Pt 3):o878–9. doi: 10.1107/S1600536812007933 (PMC3297927; doi:10.1107/S1600536812007933)
Supplement: Supplementary file 1 [file e-68-0o878-sup1.cif]

##############################################################################
#                                                                            #
# This CIF contains the data in a paper accepted for publication in          #
# Acta Crystallographica Section E. It conforms to the requirements of       #
# Notes for Authors for Acta Crystallographica Section E, and has been       #
# peer reviewed under the auspices of the IUCr Commission on Journals.       #
#                                                                            #
# Full details of the Crystallographic Information File format               #
# are given in the paper "The Crystallographic Information File (CIF):       #
# a New Standard Archive File for Crystallography" by S. R. Hall, F. H.      #
# Allen and I. D. Brown [Acta Cryst. (1991), A47, 655-685].                  #
#                                                                            #
# The current version of the core CIF dictionary is obtainable from          #
# ftp://ftp.iucr.org/pub/cif_core.dic.                                       #
#                                                                            #
# Software is freely available for graphical display of the structure(s)     #
# in this CIF. For information consult the CIF software page                 #
# http://www.iucr.org/resources/cif/software.                                #
#                                                                            #
# This file may be used for bona fide research purposes within the           #
# scientific community so long as proper attribution is given to the journal # 
# article from which it was obtained.                                        #
#                                                                            #
##############################################################################
data_I
_audit_creation_method     SHELXL97
_chemical_name_systematic
;
(7-Chloro-2-oxo-2<i>H</i>-chromen-4-yl)methyl piperidine-1-carbodithioate
;
_chemical_name_common     ?
_chemical_formula_moiety     'C16 H16 Cl N O2 S2'
_chemical_formula_sum     'C16 H16 Cl N O2 S2'
_chemical_formula_iupac     'C16 H16 Cl N O2 S2'
_chemical_formula_weight     353.87
_chemical_melting_point     ?
_symmetry_cell_setting     monoclinic
_symmetry_space_group_name_H-M     'P c'
_symmetry_space_group_name_Hall     'p -2yc'
loop_
    _symmetry_equiv_pos_as_xyz
    'x, y, z'
    'x, -y, z+1/2'
_cell_length_a     4.9427(3)
_cell_length_b     11.5010(6)
_cell_length_c     14.0006(8)
_cell_angle_alpha     90.00
_cell_angle_beta     90.271(6)
_cell_angle_gamma     90.00
_cell_volume     795.87(8)
_cell_formula_units_Z     2
_cell_measurement_reflns_used     7572
_cell_measurement_theta_min     3.3998
_cell_measurement_theta_max     28.9571
_cell_measurement_temperature     293(2)
_exptl_crystal_description     block
_exptl_crystal_colour     white
_exptl_crystal_size_max     0.3
_exptl_crystal_size_mid     0.2
_exptl_crystal_size_min     0.2
_exptl_crystal_density_diffrn     1.477
_exptl_crystal_density_meas     ?
_exptl_crystal_density_method     'not measured'
_exptl_crystal_F_000     368
_exptl_absorpt_coefficient_mu     0.508
_exptl_absorpt_correction_type     multi-scan
_exptl_absorpt_process_details     '(CrysAlis RED; Oxford Diffraction, 2010)'
_exptl_absorpt_correction_T_min     0.88618
_exptl_absorpt_correction_T_max     1.00000
_exptl_special_details
;
CrysAlisPro, Oxford Diffraction Ltd., Version 1.171.34.40 (release 27--08-2010
CrysAlis171. NET) (compiled Aug 27 2010,11:50:40) Empirical absorption
correction using spherical harmonics, implemented in SCALE3 ABSPACK scaling
algorithm.
;
_diffrn_ambient_temperature     293(2)
_diffrn_radiation_type     MoK\a
_diffrn_radiation_wavelength     0.71073
_diffrn_radiation_source     'fine-focus sealed tube'
_diffrn_radiation_monochromator     graphite
_diffrn_measurement_device_type     'Oxford Xcalibur Sapphire3'
_diffrn_measurement_method     \w
_diffrn_detector_area_resol_mean     16.1049
_diffrn_reflns_number     13944
_diffrn_reflns_av_R_equivalents     0.0467
_diffrn_reflns_av_sigmaI/netI     0.0323
_diffrn_reflns_theta_min     3.41
_diffrn_reflns_theta_max     25.00
_diffrn_reflns_theta_full     25.00
_diffrn_measured_fraction_theta_max     0.998
_diffrn_measured_fraction_theta_full     0.998
_diffrn_reflns_limit_h_min     -5
_diffrn_reflns_limit_h_max     5
_diffrn_reflns_limit_k_min     -13
_diffrn_reflns_limit_k_max     13
_diffrn_reflns_limit_l_min     -16
_diffrn_reflns_limit_l_max     16
_diffrn_standards_number     0
_diffrn_standards_interval_count     0
_diffrn_standards_interval_time     0
_diffrn_standards_decay_%     0
_refine_special_details
;
Refinement of <i>F</i>^2^ against ALL reflections. The weighted <i>R</i>-factor
<i>wR</i> and goodness of fit <i>S</i> are based on <i>F</i>^2^, conventional
<i>R</i>-factors <i>R</i> are based on <i>F</i>, with <i>F</i> set to zero for
negative <i>F</i>^2^. The threshold expression of <i>F</i>^2^ >
\s(<i>F</i>^2^) is used only for calculating <i>R</i>-factors(gt) <i>etc</i>.
and is not relevant to the choice of reflections for refinement.
<i>R</i>-factors based on <i>F</i>^2^ are statistically about twice as large
as those based on <i>F</i>, and <i>R</i>-factors based on ALL data will be
even larger.
;
_reflns_number_total     2801
_reflns_number_gt     2678
_reflns_threshold_expression     I>2\s(I)
_refine_ls_structure_factor_coef     Fsqd
_refine_ls_matrix_type     full
_refine_ls_R_factor_all     0.0372
_refine_ls_R_factor_gt     0.0346
_refine_ls_wR_factor_gt     0.0795
_refine_ls_wR_factor_ref     0.0820
_refine_ls_goodness_of_fit_ref     1.037
_refine_ls_restrained_S_all     1.036
_refine_ls_number_reflns     2801
_refine_ls_number_parameters     200
_refine_ls_number_restraints     2
_refine_ls_hydrogen_treatment     constr
_refine_ls_weighting_scheme     calc
_refine_ls_weighting_details
       'calc w = 1/[\s^2^(Fo^2^)+(0.0367P)^2^+0.3317P] where P=(Fo^2^+2Fc^2^)/3'
_atom_sites_solution_hydrogens     geom
_atom_sites_solution_primary     direct
_atom_sites_solution_secondary     difmap
_refine_ls_shift/su_max     0.001
_refine_ls_shift/su_mean     0.000
_refine_diff_density_max     0.144
_refine_diff_density_min     -0.176
_refine_ls_extinction_method     none
_refine_ls_extinction_coef     ?
_refine_ls_abs_structure_details     'Flack (1983), with 1394 Friedel pairs'
_refine_ls_abs_structure_Flack     -0.01(10)
loop_
    _atom_type_symbol
    _atom_type_description
    _atom_type_scat_dispersion_real
    _atom_type_scat_dispersion_imag
    _atom_type_scat_source
    'C' 'C' 0.0033 0.0016
                         'International Tables Vol C Tables 4.2.6.8 and 6.1.1.4'
    'H' 'H' 0.0000 0.0000
                         'International Tables Vol C Tables 4.2.6.8 and 6.1.1.4'
    'N' 'N' 0.0061 0.0033
                         'International Tables Vol C Tables 4.2.6.8 and 6.1.1.4'
    'O' 'O' 0.0106 0.0060
                         'International Tables Vol C Tables 4.2.6.8 and 6.1.1.4'
    'S' 'S' 0.1246 0.1234
                         'International Tables Vol C Tables 4.2.6.8 and 6.1.1.4'
    'Cl' 'Cl' 0.1484 0.1585
                         'International Tables Vol C Tables 4.2.6.8 and 6.1.1.4'
_computing_data_collection     'CrysAlis PRO (Oxford Diffraction, 2010)'
_computing_cell_refinement     'CrysAlis PRO (Oxford Diffraction, 2010)'
_computing_data_reduction     'CrysAlis RED (Oxford Diffraction, 2010)'
_computing_structure_solution     'SHELXS97 (Sheldrick, 2008)'
_computing_structure_refinement     'SHELXL97 (Sheldrick, 2008)'
_computing_molecular_graphics     'ORTEP-3 (Farrugia, 1997)'
_computing_publication_material     'PLATON (Spek, 2009)'
loop_
    _atom_site_type_symbol
    _atom_site_label
    _atom_site_fract_x
    _atom_site_fract_y
    _atom_site_fract_z
    _atom_site_U_iso_or_equiv
    _atom_site_adp_type
    _atom_site_calc_flag
    _atom_site_refinement_flags
    _atom_site_occupancy
    _atom_site_symmetry_multiplicity
    _atom_site_disorder_assembly
    _atom_site_disorder_group
    S S1 0.1990(2) 0.77560(7) 0.36977(7) 0.0421(3) Uani d . 1 1 . .
    S S2 0.4685(3) 0.60142(9) 0.24062(9) 0.0525(3) Uani d . 1 1 . .
    Cl Cl1 -0.4816(2) 1.27262(9) 0.15209(9) 0.0577(3) Uani d . 1 1 . .
    O O1 0.2148(6) 0.9922(2) 0.03114(17) 0.0429(7) Uani d . 1 1 . .
    C C2 0.4260(9) 0.9155(3) 0.0384(3) 0.0431(10) Uani d . 1 1 . .
    O O2 0.5440(8) 0.8931(3) -0.03402(19) 0.0583(9) Uani d . 1 1 . .
    C C3 0.4925(9) 0.8712(3) 0.1330(3) 0.0373(9) Uani d . 1 1 . .
    H H3 0.6290 0.8161 0.1393 0.045 Uiso calc R 1 1 . .
    C C4 0.3622(8) 0.9077(3) 0.2120(2) 0.0328(8) Uani d . 1 1 . .
    C C10 0.1525(8) 0.9952(3) 0.2026(2) 0.0315(8) Uani d . 1 1 . .
    C C5 0.0142(9) 1.0460(3) 0.2788(2) 0.0362(8) Uani d . 1 1 . .
    H H5 0.0531 1.0225 0.3410 0.043 Uiso calc R 1 1 . .
    C C6 -0.1802(9) 1.1309(3) 0.2633(3) 0.0405(10) Uani d . 1 1 . .
    H H6 -0.2696 1.1644 0.3147 0.049 Uiso calc R 1 1 . .
    C C7 -0.2409(8) 1.1657(3) 0.1707(3) 0.0372(9) Uani d . 1 1 . .
    C C8 -0.1117(9) 1.1168(3) 0.0933(3) 0.0385(9) Uani d . 1 1 . .
    H H8 -0.1538 1.1396 0.0313 0.046 Uiso calc R 1 1 . .
    C C9 0.0813(8) 1.0334(3) 0.1108(2) 0.0354(9) Uani d . 1 1 . .
    C C11 0.4485(9) 0.8620(3) 0.3081(3) 0.0382(9) Uani d . 1 1 . .
    H H11B 0.4967 0.9276 0.3484 0.046 Uiso calc R 1 1 . .
    H H11A 0.6100 0.8153 0.2998 0.046 Uiso calc R 1 1 . .
    C C12 0.2473(9) 0.6313(3) 0.3254(3) 0.0378(9) Uani d . 1 1 . .
    N N1 0.0894(7) 0.5538(3) 0.3692(3) 0.0487(9) Uani d . 1 1 . .
    C C17 -0.0804(10) 0.5754(4) 0.4518(4) 0.0538(12) Uani d . 1 1 . .
    H H17A -0.2672 0.5577 0.4360 0.065 Uiso calc R 1 1 . .
    H H17B -0.0697 0.6569 0.4694 0.065 Uiso calc R 1 1 . .
    C C16 0.0100(13) 0.5010(4) 0.5353(4) 0.0637(12) Uani d . 1 1 . .
    H H16A -0.1126 0.5127 0.5884 0.076 Uiso calc R 1 1 . .
    H H16B 0.1891 0.5253 0.5557 0.076 Uiso calc R 1 1 . .
    C C15 0.0164(14) 0.3726(4) 0.5096(4) 0.0732(16) Uani d . 1 1 . .
    H H15A -0.1668 0.3446 0.4997 0.088 Uiso calc R 1 1 . .
    H H15B 0.0962 0.3287 0.5618 0.088 Uiso calc R 1 1 . .
    C C14 0.1810(12) 0.3540(4) 0.4192(4) 0.0719(17) Uani d . 1 1 . .
    H H14B 0.3697 0.3712 0.4323 0.086 Uiso calc R 1 1 . .
    H H14A 0.1684 0.2731 0.4000 0.086 Uiso calc R 1 1 . .
    C C13 0.0825(11) 0.4303(3) 0.3383(4) 0.0609(14) Uani d . 1 1 . .
    H H13A 0.1971 0.4198 0.2829 0.073 Uiso calc R 1 1 . .
    H H13B -0.1008 0.4087 0.3207 0.073 Uiso calc R 1 1 . .
loop_
    _atom_site_aniso_label
    _atom_site_aniso_U_11
    _atom_site_aniso_U_22
    _atom_site_aniso_U_33
    _atom_site_aniso_U_12
    _atom_site_aniso_U_13
    _atom_site_aniso_U_23
    S1 0.0626(7) 0.0293(5) 0.0344(5) 0.0036(5) 0.0134(5) 0.0018(4)
    S2 0.0701(7) 0.0446(6) 0.0429(5) 0.0132(5) 0.0119(6) -0.0038(5)
    Cl1 0.0600(7) 0.0446(6) 0.0686(8) 0.0118(5) 0.0082(6) 0.0067(5)
    O1 0.0627(18) 0.0443(16) 0.0218(12) 0.0010(14) 0.0080(13) -0.0001(11)
    C2 0.064(3) 0.0350(19) 0.031(2) -0.003(2) 0.0083(19) -0.0062(16)
    O2 0.083(2) 0.0600(19) 0.0322(16) 0.0051(18) 0.0230(17) -0.0058(13)
    C3 0.048(2) 0.0316(18) 0.0324(19) -0.0030(18) 0.0071(19) -0.0001(15)
    C4 0.041(2) 0.0289(18) 0.0287(19) -0.0076(15) 0.0040(15) 0.0011(14)
    C10 0.040(2) 0.0283(18) 0.0258(19) -0.0056(16) 0.0035(15) 0.0010(14)
    C5 0.050(2) 0.0362(19) 0.0224(17) -0.0096(19) 0.0046(16) -0.0007(14)
    C6 0.053(3) 0.034(2) 0.035(2) -0.0039(18) 0.0123(18) -0.0036(16)
    C7 0.040(2) 0.0297(19) 0.042(2) -0.0062(16) 0.0032(18) 0.0033(16)
    C8 0.051(3) 0.034(2) 0.0305(19) -0.0055(18) 0.0035(18) 0.0056(16)
    C9 0.050(2) 0.0311(18) 0.0255(18) -0.0070(17) 0.0069(16) -0.0014(14)
    C11 0.050(3) 0.0372(18) 0.0272(19) 0.0007(18) 0.0024(17) -0.0029(16)
    C12 0.049(2) 0.034(2) 0.0302(19) 0.0047(18) -0.0042(18) 0.0013(15)
    N1 0.061(2) 0.0286(16) 0.056(2) 0.0022(15) 0.006(2) 0.0004(15)
    C17 0.060(3) 0.037(2) 0.064(3) -0.001(2) 0.013(2) 0.009(2)
    C16 0.076(3) 0.055(3) 0.060(3) -0.005(3) -0.005(3) 0.012(2)
    C15 0.087(4) 0.044(2) 0.088(4) -0.011(3) -0.029(4) 0.023(3)
    C14 0.070(4) 0.034(2) 0.112(5) 0.001(2) -0.028(4) -0.003(3)
    C13 0.077(4) 0.031(2) 0.075(3) -0.003(2) 0.006(3) -0.008(2)
_geom_special_details
;
All e.s.d.'s (except the e.s.d. in the dihedral angle between two l.s. planes)
are estimated using the full covariance matrix. The cell e.s.d.'s are taken
into account individually in the estimation of e.s.d.'s in distances, angles
and torsion angles; correlations between e.s.d.'s in cell parameters are only
used when they are defined by crystal symmetry. An approximate (isotropic)
treatment of cell e.s.d.'s is used for estimating e.s.d.'s involving l.s.
planes.
;
loop_
    _geom_bond_atom_site_label_1
    _geom_bond_atom_site_label_2
    _geom_bond_site_symmetry_2
    _geom_bond_distance
    _geom_bond_publ_flag
    S1 C12 . 1.788(4) ?
    S1 C11 . 1.807(4) ?
    S2 C12 . 1.654(4) ?
    Cl1 C7 . 1.730(4) ?
    O1 C2 . 1.371(5) ?
    O1 C9 . 1.382(4) ?
    C2 O2 . 1.200(4) ?
    C2 C3 . 1.456(5) ?
    C3 C4 . 1.349(5) ?
    C3 H3 . 0.9300 ?
    C4 C10 . 1.450(5) ?
    C4 C11 . 1.505(5) ?
    C10 C5 . 1.398(5) ?
    C10 C9 . 1.402(5) ?
    C5 C6 . 1.386(6) ?
    C5 H5 . 0.9300 ?
    C6 C7 . 1.388(5) ?
    C6 H6 . 0.9300 ?
    C7 C8 . 1.380(6) ?
    C8 C9 . 1.374(6) ?
    C8 H8 . 0.9300 ?
    C11 H11B . 0.9700 ?
    C11 H11A . 0.9700 ?
    C12 N1 . 1.336(5) ?
    N1 C17 . 1.454(5) ?
    N1 C13 . 1.485(5) ?
    C17 C16 . 1.514(6) ?
    C17 H17A . 0.9700 ?
    C17 H17B . 0.9700 ?
    C16 C15 . 1.521(7) ?
    C16 H16A . 0.9700 ?
    C16 H16B . 0.9700 ?
    C15 C14 . 1.524(8) ?
    C15 H15A . 0.9700 ?
    C15 H15B . 0.9700 ?
    C14 C13 . 1.511(7) ?
    C14 H14B . 0.9700 ?
    C14 H14A . 0.9700 ?
    C13 H13A . 0.9700 ?
    C13 H13B . 0.9700 ?
loop_
    _geom_angle_atom_site_label_1
    _geom_angle_atom_site_label_2
    _geom_angle_atom_site_label_3
    _geom_angle_site_symmetry_1
    _geom_angle_site_symmetry_3
    _geom_angle
    _geom_angle_publ_flag
    C12 S1 C11 . . 104.60(18) ?
    C2 O1 C9 . . 121.8(3) ?
    O2 C2 O1 . . 116.7(4) ?
    O2 C2 C3 . . 125.9(4) ?
    O1 C2 C3 . . 117.5(3) ?
    C4 C3 C2 . . 122.1(4) ?
    C4 C3 H3 . . 119.0 ?
    C2 C3 H3 . . 119.0 ?
    C3 C4 C10 . . 119.1(3) ?
    C3 C4 C11 . . 119.3(4) ?
    C10 C4 C11 . . 121.5(3) ?
    C5 C10 C9 . . 116.6(3) ?
    C5 C10 C4 . . 125.0(3) ?
    C9 C10 C4 . . 118.5(3) ?
    C6 C5 C10 . . 121.0(3) ?
    C6 C5 H5 . . 119.5 ?
    C10 C5 H5 . . 119.5 ?
    C5 C6 C7 . . 119.8(4) ?
    C5 C6 H6 . . 120.1 ?
    C7 C6 H6 . . 120.1 ?
    C8 C7 C6 . . 121.1(4) ?
    C8 C7 Cl1 . . 119.5(3) ?
    C6 C7 Cl1 . . 119.4(3) ?
    C9 C8 C7 . . 117.9(4) ?
    C9 C8 H8 . . 121.0 ?
    C7 C8 H8 . . 121.0 ?
    C8 C9 O1 . . 115.4(3) ?
    C8 C9 C10 . . 123.6(3) ?
    O1 C9 C10 . . 120.9(3) ?
    C4 C11 S1 . . 115.4(3) ?
    C4 C11 H11B . . 108.4 ?
    S1 C11 H11B . . 108.4 ?
    C4 C11 H11A . . 108.4 ?
    S1 C11 H11A . . 108.4 ?
    H11B C11 H11A . . 107.5 ?
    N1 C12 S2 . . 125.5(3) ?
    N1 C12 S1 . . 112.4(3) ?
    S2 C12 S1 . . 122.2(2) ?
    C12 N1 C17 . . 126.3(3) ?
    C12 N1 C13 . . 121.2(4) ?
    C17 N1 C13 . . 112.5(4) ?
    N1 C17 C16 . . 110.4(4) ?
    N1 C17 H17A . . 109.6 ?
    C16 C17 H17A . . 109.6 ?
    N1 C17 H17B . . 109.6 ?
    C16 C17 H17B . . 109.6 ?
    H17A C17 H17B . . 108.1 ?
    C17 C16 C15 . . 111.8(5) ?
    C17 C16 H16A . . 109.2 ?
    C15 C16 H16A . . 109.2 ?
    C17 C16 H16B . . 109.2 ?
    C15 C16 H16B . . 109.2 ?
    H16A C16 H16B . . 107.9 ?
    C16 C15 C14 . . 110.2(4) ?
    C16 C15 H15A . . 109.6 ?
    C14 C15 H15A . . 109.6 ?
    C16 C15 H15B . . 109.6 ?
    C14 C15 H15B . . 109.6 ?
    H15A C15 H15B . . 108.1 ?
    C13 C14 C15 . . 111.7(5) ?
    C13 C14 H14B . . 109.3 ?
    C15 C14 H14B . . 109.3 ?
    C13 C14 H14A . . 109.3 ?
    C15 C14 H14A . . 109.3 ?
    H14B C14 H14A . . 107.9 ?
    N1 C13 C14 . . 109.3(4) ?
    N1 C13 H13A . . 109.8 ?
    C14 C13 H13A . . 109.8 ?
    N1 C13 H13B . . 109.8 ?
    C14 C13 H13B . . 109.8 ?
    H13A C13 H13B . . 108.3 ?
loop_
    _geom_torsion_atom_site_label_1
    _geom_torsion_atom_site_label_2
    _geom_torsion_atom_site_label_3
    _geom_torsion_atom_site_label_4
    _geom_torsion_site_symmetry_1
    _geom_torsion_site_symmetry_2
    _geom_torsion_site_symmetry_3
    _geom_torsion_site_symmetry_4
    _geom_torsion
    _geom_torsion_publ_flag
    C9 O1 C2 O2 . . . . -173.5(4) ?
    C9 O1 C2 C3 . . . . 4.7(5) ?
    O2 C2 C3 C4 . . . . 174.8(4) ?
    O1 C2 C3 C4 . . . . -3.2(6) ?
    C2 C3 C4 C10 . . . . -1.1(6) ?
    C2 C3 C4 C11 . . . . -177.6(4) ?
    C3 C4 C10 C5 . . . . -175.7(4) ?
    C11 C4 C10 C5 . . . . 0.7(5) ?
    C3 C4 C10 C9 . . . . 3.9(5) ?
    C11 C4 C10 C9 . . . . -179.7(3) ?
    C9 C10 C5 C6 . . . . -0.9(5) ?
    C4 C10 C5 C6 . . . . 178.7(4) ?
    C10 C5 C6 C7 . . . . 0.5(6) ?
    C5 C6 C7 C8 . . . . 0.3(6) ?
    C5 C6 C7 Cl1 . . . . -179.4(3) ?
    C6 C7 C8 C9 . . . . -0.7(6) ?
    Cl1 C7 C8 C9 . . . . 179.0(3) ?
    C7 C8 C9 O1 . . . . -176.5(3) ?
    C7 C8 C9 C10 . . . . 0.3(6) ?
    C2 O1 C9 C8 . . . . 175.0(3) ?
    C2 O1 C9 C10 . . . . -1.9(5) ?
    C5 C10 C9 C8 . . . . 0.5(5) ?
    C4 C10 C9 C8 . . . . -179.1(4) ?
    C5 C10 C9 O1 . . . . 177.1(3) ?
    C4 C10 C9 O1 . . . . -2.5(5) ?
    C3 C4 C11 S1 . . . . -115.6(4) ?
    C10 C4 C11 S1 . . . . 68.0(4) ?
    C12 S1 C11 C4 . . . . 86.3(3) ?
    C11 S1 C12 N1 . . . . 175.5(3) ?
    C11 S1 C12 S2 . . . . -3.6(3) ?
    S2 C12 N1 C17 . . . . 171.5(4) ?
    S1 C12 N1 C17 . . . . -7.6(5) ?
    S2 C12 N1 C13 . . . . -5.4(6) ?
    S1 C12 N1 C13 . . . . 175.4(3) ?
    C12 N1 C17 C16 . . . . -117.9(5) ?
    C13 N1 C17 C16 . . . . 59.3(5) ?
    N1 C17 C16 C15 . . . . -55.2(6) ?
    C17 C16 C15 C14 . . . . 52.2(7) ?
    C16 C15 C14 C13 . . . . -53.3(6) ?
    C12 N1 C13 C14 . . . . 117.5(5) ?
    C17 N1 C13 C14 . . . . -59.8(6) ?
    C15 C14 C13 N1 . . . . 56.3(6) ?
loop_
    _geom_hbond_atom_site_label_D
    _geom_hbond_atom_site_label_H
    _geom_hbond_atom_site_label_A
    _geom_hbond_site_symmetry_A
    _geom_hbond_distance_DH
    _geom_hbond_distance_HA
    _geom_hbond_distance_DA
    _geom_hbond_angle_DHA
    _geom_hbond_publ_flag
    C17 H17B S1 . 0.97 2.36 2.923(5) 116 n
    C13 H13A S2 . 0.97 2.55 3.067(4) 113 n
    C6 H6 O2 2_475 0.93 2.41 3.167(5) 139 y
_iucr_refine_instructions_details
;
TITL J69 in Pc
CELL  0.71073   4.9427  11.5010  14.0006   90.000   90.271   90.000
ZERR     2.00   0.0003   0.0006   0.0008    0.000    0.006    0.000
LATT  -1
SYMM    X, - Y, 1/2 + Z
SFAC  C    H    N    O    S    CL
UNIT  32   32   2    4    4    2
MERG   2
OMIT    -3.00  50.00
TWIN    1.00  0.00  0.00  0.00  1.00  0.00  0.00  0.00 -1.00   2
FMAP   2
PLAN   10
ACTA
BOND   $H
CONF
LIST   4
L.S.   6
WGHT    0.036700    0.331700
BASF   0.22086
FVAR      11.63871
S1    5    0.198977    0.775600    0.369771    11.00000    0.06262    0.02930 =
         0.03443    0.00184    0.01343    0.00361
S2    5    0.468463    0.601416    0.240621    11.00000    0.07011    0.04464 =
         0.04289   -0.00376    0.01193    0.01323
CL1   6   -0.481579    1.272622    0.152088    11.00000    0.05996    0.04459 =
         0.06859    0.00673    0.00820    0.01184
O1    4    0.214750    0.992223    0.031141    11.00000    0.06271    0.04430 =
         0.02176   -0.00012    0.00797    0.00105
C2    1    0.426015    0.915466    0.038396    11.00000    0.06388    0.03498 =
         0.03051   -0.00618    0.00828   -0.00328
O2    4    0.543988    0.893091   -0.034023    11.00000    0.08285    0.06005 =
         0.03218   -0.00576    0.02298    0.00509
C3    1    0.492459    0.871228    0.133049    11.00000    0.04807    0.03155 =
         0.03237   -0.00011    0.00706   -0.00304
AFIX  43
H3    2    0.628995    0.816072    0.139284    11.00000   -1.20000
AFIX   0
C4    1    0.362208    0.907726    0.211989    11.00000    0.04078    0.02894 =
         0.02872    0.00108    0.00403   -0.00765
C10   1    0.152531    0.995203    0.202631    11.00000    0.04035    0.02826 =
         0.02585    0.00105    0.00353   -0.00562
C5    1    0.014153    1.046038    0.278841    11.00000    0.05019    0.03617 =
         0.02243   -0.00071    0.00457   -0.00964
AFIX  43
H5    2    0.053115    1.022536    0.340958    11.00000   -1.20000
AFIX   0
C6    1   -0.180195    1.130916    0.263252    11.00000    0.05334    0.03366 =
         0.03455   -0.00361    0.01234   -0.00388
AFIX  43
H6    2   -0.269620    1.164439    0.314653    11.00000   -1.20000
AFIX   0
C7    1   -0.240895    1.165710    0.170671    11.00000    0.04006    0.02973 =
         0.04192    0.00330    0.00319   -0.00619
C8    1   -0.111666    1.116825    0.093329    11.00000    0.05071    0.03433 =
         0.03048    0.00558    0.00354   -0.00550
AFIX  43
H8    2   -0.153814    1.139625    0.031290    11.00000   -1.20000
AFIX   0
C9    1    0.081278    1.033391    0.110832    11.00000    0.04968    0.03109 =
         0.02554   -0.00141    0.00689   -0.00697
C11   1    0.448459    0.862038    0.308128    11.00000    0.05020    0.03717 =
         0.02719   -0.00285    0.00238    0.00065
AFIX  23
H11B  2    0.496656    0.927556    0.348383    11.00000   -1.20000
H11A  2    0.609976    0.815282    0.299823    11.00000   -1.20000
AFIX   0
C12   1    0.247260    0.631320    0.325384    11.00000    0.04881    0.03445 =
         0.03024    0.00127   -0.00418    0.00465
N1    3    0.089387    0.553822    0.369176    11.00000    0.06137    0.02865 =
         0.05614    0.00044    0.00644    0.00224
C17   1   -0.080448    0.575391    0.451848    11.00000    0.06028    0.03709 =
         0.06419    0.00876    0.01338   -0.00107
AFIX  23
H17A  2   -0.267249    0.557715    0.436034    11.00000   -1.20000
H17B  2   -0.069743    0.656868    0.469363    11.00000   -1.20000
AFIX   0
C16   1    0.009971    0.501019    0.535347    11.00000    0.07561    0.05523 =
         0.06011    0.01205   -0.00474   -0.00490
AFIX  23
H16A  2   -0.112622    0.512700    0.588387    11.00000   -1.20000
H16B  2    0.189098    0.525332    0.555703    11.00000   -1.20000
AFIX   0
C15   1    0.016365    0.372604    0.509620    11.00000    0.08749    0.04403 =
         0.08782    0.02286   -0.02920   -0.01117
AFIX  23
H15A  2   -0.166751    0.344628    0.499675    11.00000   -1.20000
H15B  2    0.096171    0.328729    0.561784    11.00000   -1.20000
AFIX   0
C14   1    0.181042    0.353983    0.419155    11.00000    0.07022    0.03352 =
         0.11163   -0.00309   -0.02758    0.00112
AFIX  23
H14B  2    0.369707    0.371151    0.432316    11.00000   -1.20000
H14A  2    0.168425    0.273093    0.400032    11.00000   -1.20000
AFIX   0
C13   1    0.082491    0.430289    0.338327    11.00000    0.07696    0.03086 =
         0.07478   -0.00823    0.00551   -0.00350
AFIX  23
H13A  2    0.197102    0.419782    0.282944    11.00000   -1.20000
H13B  2   -0.100782    0.408693    0.320726    11.00000   -1.20000
HKLF    4
END
;
data_global
_journal_date_recd_electronic     2012-02-14
_journal_date_accepted     2012-02-22
_journal_name_full     'Acta Crystallographica, Section E'
_journal_year     2012
_journal_volume     68
_journal_issue      3
_journal_page_first     o878
_journal_page_last     o879
_journal_paper_category     QO
_journal_paper_doi     10.1107/S1600536812007933
_journal_coeditor_code     LH5420
_publ_contact_author_name     'Kant, Rajni'
_publ_contact_author_address
;
Postgraduate Department of Physics and Electronics
University of Jammu
Jammu Tawi 180 006
India
;
_publ_contact_author_email     rkvk.paper11@gmail.com
_publ_contact_author_fax     '+911912432051'
_publ_contact_author_phone     '+919419194375'
_publ_section_title
;
(7-Chloro-2-oxo-2<i>H</i>-chromen-4-yl)methyl piperidine-1-carbodithioate
;
loop_
    _publ_author_name
    _publ_author_address
    'Kumar, K. Mahesh'
;
Department of Chemistry
Karnatak Science College
Dharwad 580 001
Karnataka
India
;
    'Kour, Dalbir'
;
X-ray Crystallography Laboratory
Postgraduate Department of Physics and Electronics
University of Jammu
Jammu Tawi 180 006
India
;
    'Kapoor, Kamini'
;
X-ray Crystallography Laboratory,
Postgraduate Department of Physics and Electronics
University of Jammu
Jammu Tawi 180 006
India
;
    'Mahabaleshwaraiah, N. M.'
;
Department of Chemistry
Karnatak Science College
Dharwad 580 001
Karnataka
India
;
    'Kotresh, O.'
;
Department of Chemistry
Karnatak Science College
Dharwad 580 001
Karnataka
India
;
    'Gupta, Vivek K.'
;
X-ray Crystallography Laboratory
Postgraduate Department of Physics and Electronics
University of Jammu
Jammu Tawi 180 006
India
;
    'Kant, Rajni'
;
X-ray Crystallography Laboratory
Postgraduate Department of Physics and Electronics
University of Jammu
Jammu Tawi 180 006
India
;
