# Supplementary material for: (7-Chloro-2-oxo-2H-chromen-4-yl)methyl piperidine-1-carbodithio­ate
Source: Acta Crystallogr Sect E Struct Rep Online. 2012 Feb 29;68(Pt 3):o878–9. doi: 10.1107/S1600536812007933 (PMC3297927; doi:10.1107/S1600536812007933)
Supplement: Supplementary file 2 [file e-68-0o878-Isup2.hkl]

#
# h,k,l, Fc-squared, Fo-squared, sigma(Fo-squared) and status flag
#
data_I
_shelx_title ' J69 in Pc'
_shelx_refln_list_code          4
_shelx_F_calc_maximum       86.00
_exptl_crystal_F_000       368.00
_reflns_d_resolution_high  0.8409
 
loop_
 _symmetry_equiv_pos_as_xyz
 'x, y, z'
 'x, -y, z+1/2'
 
_cell_length_a     4.9427
_cell_length_b    11.5010
_cell_length_c    14.0006
_cell_angle_alpha  90.000
_cell_angle_beta   90.271
_cell_angle_gamma  90.000
 
_shelx_F_squared_multiplier     1.000
 
loop_
 _refln_index_h
 _refln_index_k
 _refln_index_l
 _refln_F_squared_calc
 _refln_F_squared_meas
 _refln_F_squared_sigma
 _refln_observed_status
  -1   0 -16       20.00       16.37      7.30 o
   0   0 -16        6.57       12.29      6.24 o
   1   0 -16       16.65       20.22      5.56 o
  -1   1 -16       16.62       22.44      5.25 o
   0   1 -16       62.62       68.55      8.81 o
   1   1 -16        6.31       10.77      5.19 o
  -1   2 -16       60.68       71.48      7.87 o
   0   2 -16       52.11       65.18      8.78 o
   1   2 -16       88.70      102.75      8.00 o
   0   3 -16       28.31       34.34      6.93 o
   1   3 -16       39.82       53.09      5.12 o
  -2   1 -15       18.68       16.10      5.08 o
  -1   1 -15       37.20       44.19      5.07 o
   0   1 -15      127.39      131.66     11.42 o
   1   1 -15       90.49       94.88      8.35 o
   2   1 -15        6.20       10.14      3.39 o
  -2   2 -15       12.92       11.01      3.01 o
  -1   2 -15       27.31       22.49      4.80 o
   0   2 -15       19.18       20.79      4.58 o
   1   2 -15        9.80       13.33      4.88 o
   2   2 -15       15.13       21.07      4.15 o
  -2   3 -15       70.91       68.34      6.40 o
  -1   3 -15       47.61       53.96      6.63 o
   0   3 -15        2.66        2.00      3.70 o
   1   3 -15       88.09       89.91      8.04 o
   2   3 -15       74.50       77.64      7.07 o
  -1   4 -15       27.02       30.19      4.77 o
   0   4 -15       31.41       40.91      7.31 o
   1   4 -15       50.99       67.49      7.38 o
  -1   5 -15       34.37       28.97      4.84 o
   0   5 -15       49.88       55.14      7.96 o
   1   5 -15       24.49       24.37      4.98 o
  -3   0 -14       34.70       33.09      5.45 o
  -2   0 -14       17.33       15.96      4.13 o
  -1   0 -14       34.08       38.46      9.44 o
   0   0 -14      196.23      204.76     12.41 o
   1   0 -14       95.08       92.16      9.46 o
   2   0 -14       13.46       14.64      4.91 o
   3   0 -14       38.89       39.02      7.12 o
  -3   1 -14       17.77       18.42      3.41 o
  -2   1 -14       59.39       51.83      4.90 o
  -1   1 -14        5.77        9.79      3.03 o
   0   1 -14       39.22       41.03      5.37 o
   1   1 -14        2.16       -3.63      4.18 o
   2   1 -14       32.80       32.73      4.49 o
   3   1 -14        7.97        8.63      3.77 o
  -3   2 -14       36.42       37.02      4.63 o
  -2   2 -14       26.98       18.53      3.51 o
  -1   2 -14       69.67       69.69      5.97 o
   0   2 -14      171.24      186.94     10.32 o
   1   2 -14       38.61       34.94      6.26 o
   2   2 -14       65.77       71.68      6.54 o
   3   2 -14       52.08       56.68      6.03 o
  -2   3 -14       31.06       31.19      3.98 o
  -1   3 -14      124.14      114.54      6.51 o
   0   3 -14       16.21       15.59      4.02 o
   1   3 -14       43.82       47.85      5.24 o
   2   3 -14       32.66       36.74      4.85 o
  -2   4 -14       44.37       48.20      4.81 o
  -1   4 -14       58.12       59.94      6.13 o
   0   4 -14       80.44       88.63      7.86 o
   1   4 -14       20.32       22.06      3.74 o
   2   4 -14       77.86       80.87      6.79 o
  -2   5 -14        6.47        8.37      3.08 o
  -1   5 -14       29.28       20.06      4.07 o
   0   5 -14       49.05       55.22      6.31 o
   1   5 -14       54.55       54.96      5.68 o
   2   5 -14       18.47       16.03      2.99 o
  -1   6 -14       17.00       15.56      3.77 o
   0   6 -14       55.58       55.15      6.53 o
   1   6 -14       46.70       51.26      5.39 o
  -1   7 -14       27.37       37.40      5.09 o
   0   7 -14        8.74        6.20      3.69 o
   1   7 -14       38.73       45.42      4.72 o
  -3   1 -13       21.14       16.69      2.94 o
  -2   1 -13       47.60       50.17      5.20 o
  -1   1 -13       69.22       64.38      5.40 o
   0   1 -13      110.48      116.19      6.47 o
   1   1 -13       85.52       83.83      5.72 o
   2   1 -13      111.09      119.67      7.97 o
   3   1 -13       13.11       11.42      2.85 o
  -3   2 -13       21.75       22.70      3.84 o
  -2   2 -13       37.88       39.06      4.21 o
  -1   2 -13       75.56       70.89      5.01 o
   0   2 -13      295.68      296.54     12.77 o
   1   2 -13       94.17      103.12      7.38 o
   2   2 -13       12.69       14.34      3.39 o
   3   2 -13       44.32       35.66      4.45 o
  -3   3 -13       19.25       21.33      3.96 o
  -2   3 -13       57.71       57.32      4.96 o
  -1   3 -13       65.93       62.42      4.77 o
   0   3 -13       78.28       83.08      7.20 o
   1   3 -13       52.21       55.32      5.74 o
   2   3 -13      142.70      138.24      8.45 o
   3   3 -13       66.99       56.66      5.59 o
  -3   4 -13       24.88       27.74      4.20 o
  -2   4 -13       43.45       42.30      4.51 o
  -1   4 -13       83.91       86.55      5.60 o
   0   4 -13      102.13      107.27      8.01 o
   1   4 -13      155.09      159.85      8.18 o
   2   4 -13       43.53       46.82      5.18 o
   3   4 -13       22.62       17.37      3.08 o
  -2   5 -13       47.26       47.30      4.75 o
  -1   5 -13      198.34      199.28     11.06 o
   0   5 -13       10.56        7.45      4.62 o
   1   5 -13       79.18       83.13      5.50 o
   2   5 -13       45.62       43.17      5.33 o
   3   5 -13       36.41       35.70      5.19 o
  -2   6 -13      118.66      130.27      7.59 o
  -1   6 -13       17.61       15.68      4.71 o
   0   6 -13      115.51      110.97      7.31 o
   1   6 -13       58.85       74.06      6.18 o
   2   6 -13       44.01       37.57      4.44 o
  -2   7 -13       21.65       24.23      4.56 o
  -1   7 -13        7.76        5.09      3.11 o
   0   7 -13        1.73        1.17      3.43 o
   1   7 -13       19.81       22.95      5.06 o
   2   7 -13       29.57       15.65      3.05 o
  -1   8 -13       55.13       60.68      7.25 o
   0   8 -13       87.10       81.53      9.66 o
   1   8 -13       43.71       41.85      5.29 o
  -4   0 -12       26.79       10.33      5.59 o
  -3   0 -12       14.24       18.23      4.04 o
  -2   0 -12      217.44      214.63     10.65 o
  -1   0 -12      564.58      607.79     20.64 o
   0   0 -12      169.59      173.11     10.43 o
   1   0 -12     1548.61     1544.18     31.14 o
   2   0 -12      131.75      127.67     11.10 o
   3   0 -12        4.66       -7.32     12.69 o
   4   0 -12       83.27      106.83     11.64 o
  -4   1 -12       13.67        6.99      4.37 o
  -3   1 -12       43.91       41.49      3.85 o
  -2   1 -12       27.13       19.21      2.74 o
  -1   1 -12      213.75      217.83      8.30 o
   0   1 -12      462.85      470.04     12.00 o
   1   1 -12      425.78      429.67     12.24 o
   2   1 -12       23.73       30.39      4.20 o
   3   1 -12       51.64       39.90      4.44 o
   4   1 -12       17.02       18.24      3.17 o
  -3   2 -12       15.56       22.15      3.65 o
  -2   2 -12       84.70       78.40      5.36 o
  -1   2 -12       14.38       11.54      2.83 o
   0   2 -12      139.86      151.53      7.00 o
   1   2 -12        5.88        6.55      3.73 o
   2   2 -12       67.99       62.80      5.59 o
   3   2 -12       14.25        9.43      2.96 o
   4   2 -12       42.86       51.22      5.76 o
  -3   3 -12       13.99       16.65      3.46 o
  -2   3 -12       25.51       22.51      3.31 o
  -1   3 -12      113.63      102.31      5.65 o
   0   3 -12       26.72       26.90      3.53 o
   1   3 -12       46.96       45.40      3.93 o
   2   3 -12       66.91       65.67      5.68 o
   3   3 -12       23.07       17.52      2.74 o
  -3   4 -12       24.57       23.55      3.81 o
  -2   4 -12       87.55       85.28      5.77 o
  -1   4 -12      464.60      459.55     11.81 o
   0   4 -12      335.74      323.15     11.38 o
   1   4 -12      168.71      179.98      7.08 o
   2   4 -12      194.87      198.99      8.31 o
   3   4 -12       68.69       74.72      6.40 o
  -3   5 -12       51.44       55.59      5.31 o
  -2   5 -12      128.25      121.54      7.07 o
  -1   5 -12      217.99      211.25      8.24 o
   0   5 -12       31.62       25.16      3.86 o
   1   5 -12      130.19      128.17      5.71 o
   2   5 -12      313.36      294.26     10.30 o
   3   5 -12       82.34       92.78      6.33 o
  -3   6 -12        9.98       16.14      3.21 o
  -2   6 -12       31.53       31.62      3.99 o
  -1   6 -12       22.67       18.85      3.24 o
   0   6 -12       34.90       37.91      4.44 o
   1   6 -12       26.80       29.32      4.13 o
   2   6 -12       44.32       39.66      3.86 o
   3   6 -12       14.16       13.24      2.73 o
  -2   7 -12       55.54       56.03      5.03 o
  -1   7 -12       41.90       45.83      6.81 o
   0   7 -12       50.31       57.16      6.65 o
   1   7 -12       44.11       43.97      5.21 o
   2   7 -12       36.53       28.21      5.08 o
  -2   8 -12       63.82       69.73      5.73 o
  -1   8 -12       33.44       35.11      7.96 o
   0   8 -12       10.54        6.16      6.40 o
   1   8 -12       79.04       73.82      7.77 o
   2   8 -12       27.73       20.47      3.05 o
  -1   9 -12       90.74      109.27     11.86 o
   0   9 -12      237.77      242.34     13.13 o
   1   9 -12       93.17       90.36      6.22 o
  -4   1 -11        5.01        3.52      3.65 o
  -3   1 -11       46.83       49.15      3.97 o
  -2   1 -11      136.03      132.19      6.55 o
  -1   1 -11      121.51      104.30      5.90 o
   0   1 -11      111.65      115.03      5.75 o
   1   1 -11      210.90      208.74      6.70 o
   2   1 -11      202.25      193.15      9.82 o
   3   1 -11       22.45       18.52      2.93 o
   4   1 -11       16.39       15.19      3.21 o
  -4   2 -11       25.75       25.98      3.66 o
  -3   2 -11       39.08       38.80      3.75 o
  -2   2 -11       76.40       76.78      4.97 o
  -1   2 -11       97.85      100.16      5.26 o
   0   2 -11      249.95      243.71      6.15 o
   1   2 -11      249.10      259.02      7.65 o
   2   2 -11      259.00      238.68     10.19 o
   3   2 -11       32.95       31.23      4.03 o
   4   2 -11       36.79       41.20      4.97 o
  -4   3 -11       46.51       53.41      5.55 o
  -3   3 -11      131.22      118.20      7.21 o
  -2   3 -11       47.84       55.09      4.47 o
  -1   3 -11      207.51      204.93      9.77 o
   0   3 -11      860.70      860.85     13.83 o
   1   3 -11      419.99      432.70     11.83 o
   2   3 -11      127.87      128.14      6.40 o
   3   3 -11      261.30      265.60     11.55 o
   4   3 -11      119.99      128.97      8.85 o
  -4   4 -11        6.41       15.32      3.54 o
  -3   4 -11        6.76       11.06      2.88 o
  -2   4 -11       50.54       50.88      4.47 o
  -1   4 -11      308.24      285.62     10.22 o
   0   4 -11       89.05       82.61      4.87 o
   1   4 -11      156.05      162.18      6.51 o
   2   4 -11       74.53       68.32      4.81 o
   3   4 -11       24.93       24.29      3.14 o
   4   4 -11        3.72        3.40      2.69 o
  -3   5 -11       80.43       71.99      7.53 o
  -2   5 -11       14.85       14.15      2.82 o
  -1   5 -11       61.95       61.42      4.52 o
   0   5 -11      238.51      226.00      7.56 o
   1   5 -11       59.85       62.41      4.18 o
   2   5 -11        6.09        1.51      1.66 o
   3   5 -11      198.48      203.26      9.00 o
  -3   6 -11       38.02       28.62      7.75 o
  -2   6 -11      100.25      102.86      6.44 o
  -1   6 -11       32.48       32.99      3.53 o
   0   6 -11       84.29       77.97      4.78 o
   1   6 -11       23.94       26.04      3.14 o
   2   6 -11       86.78       91.19      5.51 o
   3   6 -11      129.94      129.86      7.31 o
  -3   7 -11        9.39        4.53      2.73 o
  -2   7 -11       49.34       46.44      4.54 o
  -1   7 -11       51.33       54.50      4.48 o
   0   7 -11       16.72       19.49      2.78 o
   1   7 -11       73.85       69.14      4.41 o
   2   7 -11       61.17       63.36      6.76 o
   3   7 -11       26.38       32.41      3.45 o
  -2   8 -11       26.52       23.23      5.09 o
  -1   8 -11       76.06       82.62      7.84 o
   0   8 -11       80.06       80.03      5.96 o
   1   8 -11      119.55      115.03      7.89 o
   2   8 -11       42.72       40.45      3.43 o
  -2   9 -11        6.58        3.28      3.53 o
  -1   9 -11       13.85       21.45      4.57 o
   0   9 -11        3.05        4.41      2.55 o
   1   9 -11       40.98       36.56      5.79 o
   2   9 -11        2.02        1.74      2.17 o
   0  10 -11        8.46        8.14      3.35 o
   1  10 -11       46.37       45.66     11.73 o
  -4   0 -10       62.23       65.70      7.32 o
  -3   0 -10      138.94      133.57     15.13 o
  -2   0 -10      163.47      156.59     10.27 o
  -1   0 -10      358.42      340.30     11.54 o
   0   0 -10      544.07      550.28     20.27 o
   1   0 -10      792.01      775.93     19.22 o
   2   0 -10      435.62      387.88     23.53 o
   3   0 -10      371.72      367.82     18.68 o
   4   0 -10      146.53      153.85     13.28 o
  -4   1 -10       28.97       30.39      3.37 o
  -3   1 -10       23.55       22.65      2.83 o
  -2   1 -10       82.03       78.51      4.66 o
  -1   1 -10       49.71       49.74      3.64 o
   0   1 -10      269.05      270.57      8.21 o
   1   1 -10      107.84      111.49      4.66 o
   2   1 -10      127.87      125.34      7.10 o
   3   1 -10       22.20       20.08      3.36 o
   4   1 -10       20.85       19.33      3.80 o
  -4   2 -10       25.45       20.73      3.66 o
  -3   2 -10       79.35       77.38      4.69 o
  -2   2 -10       87.74       99.82      4.88 o
  -1   2 -10      228.06      213.33      8.66 o
   0   2 -10      422.09      407.28     16.44 o
   1   2 -10      173.28      172.61      5.53 o
   2   2 -10      269.04      266.18     10.32 o
   3   2 -10      121.33      115.68      7.34 o
   4   2 -10       29.72       31.37      4.46 o
  -4   3 -10        7.02        8.71      2.89 o
  -3   3 -10       52.53       48.40      4.62 o
  -2   3 -10      162.14      164.11      7.20 o
  -1   3 -10      134.55      135.53      5.94 o
   0   3 -10      273.04      265.24      6.33 o
   1   3 -10      360.10      315.73     18.70 o
   2   3 -10      306.94      309.85      9.51 o
   3   3 -10      109.65      105.72      7.09 o
   4   3 -10       12.64       13.47      2.94 o
  -4   4 -10       41.72       45.01      4.78 o
  -3   4 -10       52.44       52.22      4.75 o
  -2   4 -10        2.46       -0.89      2.35 o
  -1   4 -10      169.88      150.22      7.51 o
   0   4 -10      116.53      108.72      4.28 o
   1   4 -10      273.16      289.13      8.15 o
   2   4 -10        6.95        5.44      1.71 o
   3   4 -10       23.98       17.91      2.79 o
   4   4 -10       49.65       58.09      5.92 o
  -4   5 -10       19.54       22.45      3.49 o
  -3   5 -10        9.47        7.88      2.54 o
  -2   5 -10       93.70      104.65      6.01 o
  -1   5 -10       39.21       37.60      3.65 o
   0   5 -10       20.88       21.49      2.33 o
   1   5 -10       20.10       27.76      4.01 o
   2   5 -10       32.79       33.05      3.31 o
   3   5 -10       11.29        9.44      2.26 o
   4   5 -10       28.16       25.37      3.64 o
  -3   6 -10       82.28       52.58     11.67 o
  -2   6 -10       92.77       86.68      6.60 o
  -1   6 -10      270.70      263.25      8.79 o
   0   6 -10      281.05      277.69      8.43 o
   1   6 -10       85.21       91.19      4.08 o
   2   6 -10      321.94      318.84      9.22 o
   3   6 -10      284.34      310.12      9.97 o
  -3   7 -10       18.63       14.29      4.87 o
  -2   7 -10       62.34       59.44      5.72 o
  -1   7 -10       62.34       58.67      5.27 o
   0   7 -10       50.00       47.47      4.62 o
   1   7 -10      133.68      125.57      5.89 o
   2   7 -10       38.99       31.08      4.06 o
   3   7 -10       36.14       34.82      3.52 o
  -3   8 -10        4.83        2.79      2.52 o
  -2   8 -10       11.36       12.80      3.13 o
  -1   8 -10       26.67       27.24      4.81 o
   0   8 -10       50.02       54.56      4.29 o
   1   8 -10       82.66       78.83      6.75 o
   2   8 -10       11.76        8.76      1.96 o
   3   8 -10        9.17        5.95      1.83 o
  -2   9 -10       42.66       36.66      4.34 o
  -1   9 -10       46.69       40.59      6.73 o
   0   9 -10       85.77       73.39      5.98 o
   1   9 -10      137.27      121.96      8.37 o
   2   9 -10       25.12       27.44      3.79 o
  -1  10 -10       14.85        8.63      5.82 o
   0  10 -10       31.91       35.53      5.85 o
   1  10 -10       35.10       31.05      9.87 o
  -4   1  -9      122.24      130.86      6.27 o
  -3   1  -9       16.95        8.80      2.84 o
  -2   1  -9      152.68      154.88      4.70 o
  -1   1  -9      449.98      435.88      8.69 o
   0   1  -9      270.93      271.63      7.67 o
   1   1  -9      365.80      356.19      7.72 o
   2   1  -9      132.88      134.70      6.91 o
   3   1  -9       47.97       47.85      4.56 o
   4   1  -9       57.14       58.89      5.97 o
  -4   2  -9       22.38       18.32      3.23 o
  -3   2  -9      111.88      113.12      5.32 o
  -2   2  -9      137.69      130.20      5.26 o
  -1   2  -9       85.46       85.43      4.52 o
   0   2  -9      231.85      234.11      5.40 o
   1   2  -9      224.82      210.86      5.37 o
   2   2  -9      136.25      130.81      5.93 o
   3   2  -9       42.98       41.35      4.40 o
   4   2  -9       33.10       37.73      4.82 o
  -4   3  -9       23.40       12.35      3.10 o
  -3   3  -9       39.88       40.77      5.19 o
  -2   3  -9      350.62      384.19     10.32 o
  -1   3  -9      144.72      143.95      5.82 o
   0   3  -9      130.26      120.30      6.29 o
   1   3  -9      268.53      258.67      7.88 o
   2   3  -9      828.34      842.44     16.51 o
   3   3  -9       57.93       56.66      4.45 o
   4   3  -9       70.36       72.64      6.47 o
  -4   4  -9        6.57        4.03      2.56 o
  -3   4  -9       24.50       15.72      4.36 o
  -2   4  -9       39.77       37.96      3.76 o
  -1   4  -9      123.49      126.69      5.72 o
   0   4  -9      270.88      272.76      6.46 o
   1   4  -9       46.54       52.46      3.51 o
   2   4  -9       77.29       68.81      4.44 o
   3   4  -9       85.46       84.91      5.45 o
   4   4  -9       23.37       23.86      3.87 o
  -4   5  -9       10.19        6.14      2.75 o
  -3   5  -9       15.93        7.94      2.57 o
  -2   5  -9      138.96      122.85      7.11 o
  -1   5  -9      158.66      146.90      6.28 o
   0   5  -9       98.86      102.24      4.20 o
   1   5  -9      160.82      159.56      5.20 o
   2   5  -9      118.03      109.78      6.70 o
   3   5  -9       23.89       24.86      2.82 o
   4   5  -9       15.71       15.08      2.78 o
  -4   6  -9       23.85       23.71      3.70 o
  -3   6  -9       79.12       75.30      5.62 o
  -2   6  -9       12.21        8.09      2.67 o
  -1   6  -9       96.22       92.33      6.24 o
   0   6  -9      330.43      338.69      8.28 o
   1   6  -9      139.28      134.46      6.00 o
   2   6  -9       43.67       37.46      3.02 o
   3   6  -9      107.46      114.98      5.96 o
   4   6  -9       31.85       35.92      3.85 o
  -3   7  -9       14.59        9.73      2.76 o
  -2   7  -9       40.09       41.56      4.31 o
  -1   7  -9       59.16       54.33      5.37 o
   0   7  -9       40.99       46.16      4.82 o
   1   7  -9       32.42       31.02      4.10 o
   2   7  -9       18.82       14.91      1.98 o
   3   7  -9       40.74       46.46      3.81 o
  -3   8  -9       79.47       71.40      6.64 o
  -2   8  -9       70.42       65.66      5.25 o
  -1   8  -9       59.91       54.30      4.40 o
   0   8  -9      181.13      194.92      7.68 o
   1   8  -9      133.48      137.36      5.17 o
   2   8  -9       45.22       44.37      3.82 o
   3   8  -9       65.95       69.24      4.76 o
  -3   9  -9       10.04        4.27      5.44 o
  -2   9  -9       30.56       28.50      3.76 o
  -1   9  -9       29.20       26.83      3.93 o
   0   9  -9       17.96       17.00      2.43 o
   1   9  -9       33.38       30.62      4.55 o
   2   9  -9       43.27       43.54      4.52 o
   3   9  -9       23.07       23.94      3.97 o
  -2  10  -9       36.06       34.34      4.75 o
  -1  10  -9       60.16       50.42     11.59 o
   0  10  -9      178.64      186.53      9.92 o
   1  10  -9       63.23       60.97      6.40 o
   2  10  -9       24.64       24.65      5.19 o
  -1  11  -9        9.67        9.54      3.01 o
   0  11  -9        8.15       10.08      3.21 o
   1  11  -9       11.49        5.97      3.09 o
  -5   0  -8       26.15       35.26      6.64 o
  -4   0  -8      140.03      121.68     11.65 o
  -3   0  -8      123.43      125.51      7.85 o
  -2   0  -8      151.47      156.59      5.71 o
  -1   0  -8       95.20      102.67      5.71 o
   0   0  -8      520.99      532.20     14.50 o
   1   0  -8      270.80      267.14      9.62 o
   2   0  -8      135.91      144.63     15.26 o
   3   0  -8      188.87      186.96     12.32 o
   4   0  -8      213.65      219.82     15.10 o
   5   0  -8        8.58        5.56      3.00 o
  -5   1  -8       18.17       14.98      3.91 o
  -4   1  -8       51.53       60.57      4.43 o
  -3   1  -8       97.29      101.63      4.97 o
  -2   1  -8       74.41       78.78      4.69 o
  -1   1  -8      147.70      147.52      4.81 o
   0   1  -8      105.18      107.56      4.00 o
   1   1  -8      278.89      283.05      5.72 o
   2   1  -8      196.87      190.50      8.11 o
   3   1  -8       96.33       87.49      5.97 o
   4   1  -8       37.13       40.31      4.75 o
   5   1  -8       32.05       38.14      5.07 o
  -5   2  -8       63.10       76.74      6.11 o
  -4   2  -8       50.77       54.05      4.19 o
  -3   2  -8      248.76      264.06      7.68 o
  -2   2  -8      268.17      277.43      7.13 o
  -1   2  -8      248.71      244.27      6.95 o
   0   2  -8      233.88      216.85      5.02 o
   1   2  -8      553.04      525.58     10.59 o
   2   2  -8      176.89      180.28      6.65 o
   3   2  -8       91.22       83.56      6.18 o
   4   2  -8       66.20       66.79      6.01 o
   5   2  -8       30.16       29.46      4.82 o
  -4   3  -8        7.61        4.09      2.27 o
  -3   3  -8      147.69      144.74      5.76 o
  -2   3  -8      128.35      123.71     10.21 o
  -1   3  -8      223.44      213.24      6.80 o
   0   3  -8       33.19       33.77      2.23 o
   1   3  -8      109.98      117.72      4.63 o
   2   3  -8      226.48      220.16      7.39 o
   3   3  -8      105.56       90.64      5.42 o
   4   3  -8        3.66        1.48      1.61 o
   5   3  -8        6.68        6.67      2.26 o
  -4   4  -8       22.75       13.84      2.54 o
  -3   4  -8       72.35       70.66      4.74 o
  -2   4  -8      319.02      324.59     10.38 o
  -1   4  -8      171.98      178.12      6.41 o
   0   4  -8      415.94      412.19      9.35 o
   1   4  -8      576.36      565.64      9.78 o
   2   4  -8      289.15      283.31      7.85 o
   3   4  -8       69.90       68.25      4.38 o
   4   4  -8       62.31       60.10      5.12 o
  -4   5  -8       37.94       35.62      4.49 o
  -3   5  -8       88.06       83.03      5.42 o
  -2   5  -8      147.13      131.24      6.29 o
  -1   5  -8      214.51      206.05      8.10 o
   0   5  -8      310.03      305.39      7.41 o
   1   5  -8      179.53      139.94     11.38 o
   2   5  -8      135.80      135.81      5.46 o
   3   5  -8      115.63      121.68      5.79 o
   4   5  -8       31.19       33.02      3.62 o
  -4   6  -8       28.50       22.75      4.14 o
  -3   6  -8       70.33       61.31      4.86 o
  -2   6  -8       67.29       64.17      4.62 o
  -1   6  -8       69.05       64.85      3.97 o
   0   6  -8      414.99      436.52      9.03 o
   1   6  -8      203.07      174.26      7.12 o
   2   6  -8       19.51       17.36      2.15 o
   3   6  -8       80.21       73.80      4.62 o
   4   6  -8       50.62       54.75      4.50 o
  -4   7  -8       52.17       50.53      4.85 o
  -3   7  -8       61.65       58.76      5.54 o
  -2   7  -8       81.29       77.58      5.24 o
  -1   7  -8      271.14      247.25      8.28 o
   0   7  -8       49.97       51.34      3.71 o
   1   7  -8      126.94      124.71      5.09 o
   2   7  -8       67.55       68.00      3.99 o
   3   7  -8      104.74      107.88      5.61 o
   4   7  -8       18.69       17.30      3.02 o
  -3   8  -8       13.17       11.27      2.78 o
  -2   8  -8        8.28        3.28      3.12 o
  -1   8  -8       31.64       72.07     13.23 o
   0   8  -8       32.50       41.11      5.53 o
   1   8  -8       41.20       42.05      3.52 o
   2   8  -8       18.31       18.05      2.20 o
   3   8  -8       12.11       10.92      2.07 o
  -3   9  -8        8.15        0.11      2.75 o
  -2   9  -8      117.19      117.94      7.76 o
  -1   9  -8       46.48       39.97      4.77 o
   0   9  -8      173.60      155.40     10.59 o
   1   9  -8      108.21      113.66      5.99 o
   2   9  -8      271.08      255.99     25.34 o
   3   9  -8       14.82       15.57      2.99 o
  -2  10  -8       31.19       34.30      5.00 o
  -1  10  -8       63.79       66.52      6.20 o
   0  10  -8       35.16       35.70      4.69 o
   1  10  -8       49.70       56.50      5.94 o
   2  10  -8       21.38       16.28      3.81 o
  -2  11  -8       19.47       26.35      4.65 o
  -1  11  -8      102.05      100.37     10.27 o
   0  11  -8      168.22      167.12      8.37 o
   1  11  -8       35.97       36.04      4.35 o
   2  11  -8       40.15       38.16      6.75 o
  -5   1  -7       22.90       31.21      4.15 o
  -4   1  -7       49.56       52.18      4.79 o
  -3   1  -7      292.92      292.98      7.80 o
  -2   1  -7      257.01      249.58      5.81 o
  -1   1  -7      333.54      348.80      6.97 o
   0   1  -7     1244.70     1200.31     14.10 o
   1   1  -7      939.58      948.21     14.10 o
   2   1  -7      120.04      108.84      5.66 o
   3   1  -7      256.62      244.41      9.64 o
   4   1  -7      101.81      106.52      7.31 o
   5   1  -7        8.74        5.44      2.58 o
  -5   2  -7       47.17       64.04      7.44 o
  -4   2  -7       35.54       39.74      3.44 o
  -3   2  -7      375.16      408.33     18.46 o
  -2   2  -7      556.69      572.72     13.95 o
  -1   2  -7      416.14      404.98      8.56 o
   0   2  -7      158.57      153.48      4.08 o
   1   2  -7      352.23      345.72      7.31 o
   2   2  -7      307.20      295.57      8.16 o
   3   2  -7      143.16      134.12      7.54 o
   4   2  -7       10.05        6.01      2.08 o
   5   2  -7       25.86       29.10      4.81 o
  -5   3  -7        9.48        3.17      2.50 o
  -4   3  -7       46.41       46.66      3.74 o
  -3   3  -7      198.83      199.71     16.55 o
  -2   3  -7      129.38      140.06     10.15 o
  -1   3  -7      293.14      302.31     10.44 o
   0   3  -7      305.16      298.33      6.81 o
   1   3  -7      236.75      264.63      6.10 o
   2   3  -7      384.18      355.68      8.32 o
   3   3  -7      465.90      444.61     10.56 o
   4   3  -7       21.09       18.48      3.33 o
   5   3  -7       21.57       25.95      4.40 o
  -5   4  -7       10.66        0.82      2.47 o
  -4   4  -7       17.58       10.47      3.18 o
  -3   4  -7      111.55      100.02      5.31 o
  -2   4  -7      139.45      145.27      6.72 o
  -1   4  -7      158.00      160.41      9.38 o
   0   4  -7      463.73      515.51     10.63 o
   1   4  -7      272.52      283.59      6.10 o
   2   4  -7      118.33      118.75      4.83 o
   3   4  -7       61.58       64.05      4.12 o
   4   4  -7       44.36       43.77      3.78 o
   5   4  -7       19.22       20.03      3.85 o
  -4   5  -7       25.98       26.44      3.49 o
  -3   5  -7       41.56       43.17      5.17 o
  -2   5  -7      129.29      123.60      7.49 o
  -1   5  -7      205.03      200.97      6.17 o
   0   5  -7      565.54      545.47     18.79 o
   1   5  -7      122.30      122.98      5.36 o
   2   5  -7      184.18      183.10      6.11 o
   3   5  -7       95.41      103.57      5.22 o
   4   5  -7       15.09       11.70      2.26 o
  -4   6  -7      102.65       95.35      8.18 o
  -3   6  -7       48.83       40.66      3.90 o
  -2   6  -7       73.34       72.37      4.88 o
  -1   6  -7      111.58      112.24      5.49 o
   0   6  -7      108.03      115.59      5.46 o
   1   6  -7      158.30      154.91      3.76 o
   2   6  -7      183.91      182.84      6.18 o
   3   6  -7       28.56       27.18      2.88 o
   4   6  -7       80.10       87.51      5.63 o
  -4   7  -7       11.35       12.82      3.30 o
  -3   7  -7       72.05       76.92      9.34 o
  -2   7  -7       98.16       78.54      4.46 o
  -1   7  -7      348.97      349.45      8.75 o
   0   7  -7      145.45      140.52      6.53 o
   1   7  -7      309.72      303.81      5.74 o
   2   7  -7      158.44      163.12      5.28 o
   3   7  -7       68.60       66.18      4.30 o
   4   7  -7       33.00       36.15      3.64 o
  -4   8  -7       44.62       52.93      5.99 o
  -3   8  -7       19.28       20.64      3.38 o
  -2   8  -7      298.33      279.37      9.54 o
  -1   8  -7      490.12      482.07     12.96 o
   0   8  -7        4.48       10.51      1.91 o
   1   8  -7      254.92      254.00      6.38 o
   2   8  -7      158.51      164.37      5.49 o
   3   8  -7       29.42       29.38      2.88 o
   4   8  -7       21.62       21.10      3.94 o
  -3   9  -7       11.36        6.26      2.27 o
  -2   9  -7       27.02       25.27      3.86 o
  -1   9  -7       66.60       73.77      5.02 o
   0   9  -7       95.41       85.49      6.11 o
   1   9  -7       21.98       24.67      2.73 o
   2   9  -7       30.09       27.31      6.75 o
   3   9  -7       31.46       32.37      4.14 o
  -3  10  -7        6.53        5.81      3.18 o
  -2  10  -7      118.37      124.25      8.33 o
  -1  10  -7      121.56      115.92      7.63 o
   0  10  -7        6.25        3.01      3.83 o
   1  10  -7      355.79      352.40     12.30 o
   2  10  -7      116.97      115.48     19.78 o
   3  10  -7        4.34       10.87      3.46 o
  -2  11  -7       23.84       20.41      4.86 o
  -1  11  -7       58.60       52.40      5.29 o
   0  11  -7        0.43       -0.29      2.89 o
   1  11  -7       85.94       90.13      6.59 o
   2  11  -7       23.21       17.39      5.57 o
  -1  12  -7       26.87       25.72      4.24 o
   0  12  -7       28.76       18.54      3.16 o
   1  12  -7       82.31       94.42      7.10 o
  -5   0  -6       55.39       52.48      8.23 o
  -4   0  -6      237.73      266.03     19.86 o
  -3   0  -6       39.12       34.01      3.94 o
  -2   0  -6      671.53      750.43     14.19 o
  -1   0  -6     2679.39     2735.92     29.67 o
   0   0  -6      498.15      513.96     12.32 o
   1   0  -6     1998.36     2065.02     23.10 o
   2   0  -6     1876.74     2042.21     34.67 o
   3   0  -6       23.49       22.83      4.46 o
   4   0  -6      135.10      133.45     11.66 o
   5   0  -6      148.33      179.13     14.47 o
  -5   1  -6       23.69       21.95      3.10 o
  -4   1  -6      190.50      221.70      8.05 o
  -3   1  -6       82.32       75.74     11.48 o
  -2   1  -6      766.67      796.40      9.21 o
  -1   1  -6     1394.08     1404.90     14.08 o
   0   1  -6      125.94      128.51      3.17 o
   1   1  -6      581.83      608.64      6.91 o
   2   1  -6      677.53      711.08     11.67 o
   3   1  -6      292.79      277.82      9.93 o
   4   1  -6       77.78       68.79      6.34 o
   5   1  -6       31.69       28.46      4.62 o
  -5   2  -6       15.13       12.04      2.94 o
  -4   2  -6       46.04       51.02      3.31 o
  -3   2  -6       46.16       39.37      2.64 o
  -2   2  -6      245.05      277.82     13.27 o
  -1   2  -6      380.48      438.21     31.99 o
   0   2  -6      554.61      598.52      7.73 o
   1   2  -6      656.03      664.07      9.17 o
   2   2  -6      269.68      242.85      6.48 o
   3   2  -6      148.97      155.82      6.59 o
   4   2  -6       20.14       15.12      3.37 o
   5   2  -6       21.27       23.51      3.76 o
  -5   3  -6        0.71       -0.50      2.17 o
  -4   3  -6       15.74       13.53      2.40 o
  -3   3  -6      210.70      217.12      8.78 o
  -2   3  -6       43.26       51.27      3.54 o
  -1   3  -6      300.57      307.25      7.38 o
   0   3  -6       10.29       16.25      1.65 o
   1   3  -6      250.01      278.63      5.47 o
   2   3  -6       72.45       69.01      3.50 o
   3   3  -6       69.57       63.97      5.50 o
   4   3  -6       33.56       27.88      3.40 o
   5   3  -6        2.28        1.92      1.82 o
  -5   4  -6       12.06       12.65      5.61 o
  -4   4  -6       51.20       45.30      4.53 o
  -3   4  -6      319.41      293.01     15.14 o
  -2   4  -6      320.12      336.42      8.69 o
  -1   4  -6      711.72      693.28     10.76 o
   0   4  -6     1132.14     1179.44     15.03 o
   1   4  -6      292.29      306.20      5.83 o
   2   4  -6      475.57      470.32      9.39 o
   3   4  -6      676.05      684.28     13.05 o
   4   4  -6       50.31       46.09      3.92 o
   5   4  -6       20.96       26.66      4.18 o
  -5   5  -6        9.34       12.09      3.11 o
  -4   5  -6       54.05       44.92      4.55 o
  -3   5  -6      493.20      500.10     12.87 o
  -2   5  -6      768.40      721.84     13.43 o
  -1   5  -6      577.25      587.04     11.31 o
   0   5  -6      634.13      612.99     10.83 o
   1   5  -6     1273.02     1227.48     18.71 o
   2   5  -6      288.15      282.73      7.36 o
   3   5  -6      322.29      300.62      8.75 o
   4   5  -6      121.95      126.34      6.30 o
   5   5  -6       12.05       13.74      3.21 o
  -4   6  -6       16.33       17.21      5.81 o
  -3   6  -6       72.32       67.66      4.87 o
  -2   6  -6       65.95       68.29      3.79 o
  -1   6  -6       69.43       79.97      4.07 o
   0   6  -6       33.75       39.57      2.85 o
   1   6  -6      163.82      165.45      3.59 o
   2   6  -6      119.45      126.47      4.36 o
   3   6  -6       69.29       60.86      3.97 o
   4   6  -6       57.30       56.76      4.39 o
  -4   7  -6       18.45        8.94      3.87 o
  -3   7  -6       66.70       68.60      5.08 o
  -2   7  -6       62.09       60.42      3.86 o
  -1   7  -6      103.06      113.74      5.43 o
   0   7  -6      340.64      339.44      7.57 o
   1   7  -6      128.55      133.36      3.39 o
   2   7  -6      207.53      215.47      5.85 o
   3   7  -6       39.21       37.90      3.27 o
   4   7  -6       57.70       66.37      4.76 o
  -4   8  -6       33.51       37.57      5.44 o
  -3   8  -6       29.72       25.70      3.55 o
  -2   8  -6       33.64       25.13      2.85 o
  -1   8  -6      299.66      321.51      9.50 o
   0   8  -6        3.45        4.16      1.82 o
   1   8  -6      110.94      116.49      4.06 o
   2   8  -6       80.12       84.25      3.85 o
   3   8  -6       33.31       30.85      2.89 o
   4   8  -6       12.10        7.06      2.90 o
  -3   9  -6       21.47       13.26      4.63 o
  -2   9  -6      134.60      124.55      8.65 o
  -1   9  -6      374.25      382.71     10.75 o
   0   9  -6      174.16      172.48      5.85 o
   1   9  -6      281.27      264.81     11.59 o
   2   9  -6      260.20      250.34     21.95 o
   3   9  -6       59.70       56.43      5.81 o
  -3  10  -6       23.56       30.36      4.70 o
  -2  10  -6       59.38       59.47      5.87 o
  -1  10  -6       47.10       34.16      4.09 o
   0  10  -6      188.82      172.98      8.85 o
   1  10  -6      159.07      162.95      7.42 o
   2  10  -6       64.36       52.44      8.10 o
   3  10  -6       40.54       51.54      8.35 o
  -2  11  -6       68.79       69.96      6.49 o
  -1  11  -6       15.93       13.12      2.71 o
   0  11  -6      129.65      124.43      7.09 o
   1  11  -6       40.61       46.39      4.30 o
   2  11  -6       37.97       33.90      6.42 o
  -1  12  -6       32.53       28.74      3.74 o
   0  12  -6       56.43       58.70      5.78 o
   1  12  -6       39.88       42.88      4.27 o
  -5   1  -5       47.24       55.89      4.44 o
  -4   1  -5       53.07       47.59      4.10 o
  -3   1  -5       73.22       77.46      3.40 o
  -2   1  -5      862.89      861.41      9.80 o
  -1   1  -5     1249.56     1252.93     14.02 o
   0   1  -5      409.32      392.87      8.89 o
   1   1  -5     1153.44     1133.86     15.93 o
   2   1  -5      860.27      858.09     12.32 o
   3   1  -5       57.49       56.76      4.90 o
   4   1  -5       45.96       45.30      4.71 o
   5   1  -5       56.54       62.10      6.33 o
  -5   2  -5       15.99       15.89      2.79 o
  -4   2  -5       57.49       53.08      3.75 o
  -3   2  -5      199.29      196.36      5.53 o
  -2   2  -5     1022.45     1033.70     13.81 o
  -1   2  -5      692.99      697.28      7.62 o
   0   2  -5     1879.07     1945.34     23.22 o
   1   2  -5      573.14      607.41      6.81 o
   2   2  -5      898.99      891.21     13.52 o
   3   2  -5      652.64      647.87     12.01 o
   4   2  -5       71.01       66.72      5.66 o
   5   2  -5       22.25       25.46      4.29 o
  -5   3  -5       25.55       26.20      3.63 o
  -4   3  -5      151.69      141.89      9.37 o
  -3   3  -5       97.85       88.51      3.74 o
  -2   3  -5      564.25      552.17      7.73 o
  -1   3  -5      332.22      351.31      6.09 o
   0   3  -5      599.89      651.53     10.13 o
   1   3  -5      732.11      740.77      8.80 o
   2   3  -5      237.67      236.15      6.28 o
   3   3  -5      153.39      155.38      5.92 o
   4   3  -5      372.79      395.86     11.72 o
   5   3  -5       22.90       16.74      4.21 o
  -5   4  -5        2.47        0.59      2.26 o
  -4   4  -5        8.45        7.07      2.11 o
  -3   4  -5       94.24       84.86      4.83 o
  -2   4  -5      133.62      148.92      4.31 o
  -1   4  -5      303.18      313.58      5.89 o
   0   4  -5       23.29       29.31      3.11 o
   1   4  -5      188.47      197.20      3.24 o
   2   4  -5      185.23      194.10      5.73 o
   3   4  -5       90.93       93.21      4.66 o
   4   4  -5       15.47       13.84      2.20 o
   5   4  -5        6.31        6.85      2.53 o
  -5   5  -5       15.31       14.08      3.60 o
  -4   5  -5       11.69        7.09      3.24 o
  -3   5  -5       39.01       39.72      4.81 o
  -2   5  -5      328.60      334.07      7.42 o
  -1   5  -5      323.23      331.50      7.22 o
   0   5  -5      954.84     1031.78     12.24 o
   1   5  -5      993.88      959.24     13.69 o
   2   5  -5      185.20      189.82      4.92 o
   3   5  -5      110.48      110.13      5.08 o
   4   5  -5       37.14       35.47      3.23 o
   5   5  -5       33.24       39.91      5.01 o
  -4   6  -5       35.89       45.24      7.18 o
  -3   6  -5      101.24       99.67      7.07 o
  -2   6  -5      293.17      291.92      6.82 o
  -1   6  -5      145.28      155.71      9.26 o
   0   6  -5      106.09      107.37      3.91 o
   1   6  -5      249.80      242.91      3.99 o
   2   6  -5       96.44       90.66      3.11 o
   3   6  -5       75.58       74.11      4.32 o
   4   6  -5       53.50       54.80      4.20 o
  -4   7  -5        7.80        6.70      2.58 o
  -3   7  -5       55.52       64.17      4.79 o
  -2   7  -5      250.00      253.33      7.66 o
  -1   7  -5      264.67      270.53      7.96 o
   0   7  -5       81.51       75.89      3.50 o
   1   7  -5      149.29      151.16      3.27 o
   2   7  -5      568.79      589.64     11.37 o
   3   7  -5       23.65       19.73      2.34 o
   4   7  -5       26.20       21.78      3.00 o
  -4   8  -5       52.90       67.38      6.74 o
  -3   8  -5      188.14      190.32     10.35 o
  -2   8  -5       92.44       78.19      5.16 o
  -1   8  -5      113.32      110.20      4.27 o
   0   8  -5     1073.38     1090.57     14.03 o
   1   8  -5      171.23      172.99      3.62 o
   2   8  -5      141.19      145.20      5.26 o
   3   8  -5      278.40      295.83      9.95 o
   4   8  -5       37.96       40.65      4.72 o
  -4   9  -5       14.84       19.48      4.13 o
  -3   9  -5       13.86       17.99      3.75 o
  -2   9  -5       37.21       31.04      3.37 o
  -1   9  -5      158.18      156.69      6.86 o
   0   9  -5      194.88      202.22      5.96 o
   1   9  -5       97.13       95.21      3.71 o
   2   9  -5       74.02       70.81      5.57 o
   3   9  -5       14.76        7.36      3.11 o
   4   9  -5        9.95        9.01      2.97 o
  -3  10  -5       93.99      104.68      7.74 o
  -2  10  -5       64.52       52.30      6.22 o
  -1  10  -5      219.73      199.53      8.02 o
   0  10  -5      351.61      359.28      9.34 o
   1  10  -5      115.29      117.69      6.22 o
   2  10  -5      139.59      134.83     11.68 o
   3  10  -5      164.59      174.98     14.10 o
  -3  11  -5        5.11        1.71      2.92 o
  -2  11  -5       12.78       12.59      3.03 o
  -1  11  -5        8.90        9.26      2.76 o
   0  11  -5       53.05       52.28      4.56 o
   1  11  -5       19.06       22.18      3.06 o
   2  11  -5       11.19        4.38      3.51 o
   3  11  -5        4.47        1.26      3.78 o
  -2  12  -5       16.36       14.79      3.26 o
  -1  12  -5       12.12        9.49      2.69 o
   0  12  -5       44.10       42.23      5.02 o
   1  12  -5       26.56       34.35      3.95 o
   2  12  -5       36.17       44.21      7.46 o
   0  13  -5      124.41      125.71      8.48 o
  -5   0  -4      103.95       74.66      9.85 o
  -4   0  -4        4.98        2.87      2.37 o
  -3   0  -4      377.41      370.78      7.30 o
  -2   0  -4     1217.93     1237.98     13.90 o
  -1   0  -4     1670.37     1619.68     15.81 o
   0   0  -4       86.92       81.68      6.16 o
   1   0  -4     2680.01     2684.77     42.77 o
   2   0  -4      823.26      845.09     15.76 o
   3   0  -4      265.35      270.03     13.62 o
   4   0  -4        8.13        7.73      3.03 o
   5   0  -4      192.51      222.72     22.78 o
  -5   1  -4       22.87        8.50      2.40 o
  -4   1  -4       56.13       37.73      2.96 o
  -3   1  -4       58.29       65.70      2.57 o
  -2   1  -4      370.46      404.12      5.96 o
  -1   1  -4      199.81      201.24      2.99 o
   0   1  -4       68.93       62.73      2.23 o
   1   1  -4      221.36      207.35      3.87 o
   2   1  -4      732.74      771.40      9.80 o
   3   1  -4       18.00       11.62      2.44 o
   4   1  -4      121.68      124.89      7.42 o
   5   1  -4       64.58       71.73      9.55 o
  -5   2  -4       20.39       18.65      3.96 o
  -4   2  -4      166.36      126.40     14.71 o
  -3   2  -4      430.27      445.27      7.04 o
  -2   2  -4      240.16      219.78      3.93 o
  -1   2  -4     1024.88     1016.42      8.36 o
   0   2  -4     3945.09     3769.75     84.46 o
   1   2  -4      854.22      857.63      8.64 o
   2   2  -4      107.86      103.73      3.48 o
   3   2  -4      419.74      418.39      8.20 o
   4   2  -4      481.32      524.54     13.01 o
   5   2  -4       35.86       34.19      6.85 o
  -5   3  -4        3.11        1.01      2.01 o
  -4   3  -4       47.32       39.85      3.57 o
  -3   3  -4       68.09       62.56      3.32 o
  -2   3  -4      114.83      108.42      4.42 o
  -1   3  -4      262.99      260.25      4.42 o
   0   3  -4      541.94      576.25      6.94 o
   1   3  -4      213.28      223.27      3.63 o
   2   3  -4      226.26      241.86      5.40 o
   3   3  -4      104.11      106.54      4.08 o
   4   3  -4      155.01      160.34      6.70 o
   5   3  -4        2.90        1.59      2.11 o
  -5   4  -4       11.04       12.02      2.87 o
  -4   4  -4       19.15       21.05      2.82 o
  -3   4  -4      194.46      193.05      6.20 o
  -2   4  -4      338.56      348.73      6.96 o
  -1   4  -4      352.25      350.57      5.49 o
   0   4  -4     1683.94     1691.29     15.37 o
   1   4  -4      647.43      614.96      7.06 o
   2   4  -4      171.72      165.79      3.86 o
   3   4  -4      298.28      300.89      6.94 o
   4   4  -4       19.99       17.65      2.40 o
   5   4  -4       12.71        8.13      2.78 o
  -5   5  -4       28.69       24.46      5.47 o
  -4   5  -4       41.15       28.55      4.58 o
  -3   5  -4       49.54       49.23      5.58 o
  -2   5  -4      347.19      346.66     10.60 o
  -1   5  -4      816.19      784.23     10.80 o
   0   5  -4       59.28       57.05      2.41 o
   1   5  -4      320.06      329.55      5.72 o
   2   5  -4      791.13      790.66     10.05 o
   3   5  -4      178.29      175.72      6.25 o
   4   5  -4      140.39      141.89      7.05 o
   5   5  -4       50.62       73.27      6.65 o
  -5   6  -4        6.15       12.75      4.13 o
  -4   6  -4       13.67       19.19      2.93 o
  -3   6  -4       68.71       63.89      4.67 o
  -2   6  -4      418.27      407.11      8.13 o
  -1   6  -4      323.49      325.80      7.28 o
   0   6  -4      135.02      134.03      4.12 o
   1   6  -4      580.09      555.18      5.62 o
   2   6  -4      274.35      269.92      4.92 o
   3   6  -4      169.12      189.07      6.56 o
   4   6  -4       13.24       12.28      2.43 o
   5   6  -4        5.76        3.63      2.41 o
  -4   7  -4      137.20      146.39      8.47 o
  -3   7  -4      105.22      114.51      5.99 o
  -2   7  -4      504.93      504.66     13.47 o
  -1   7  -4      219.29      214.76      6.01 o
   0   7  -4       77.12       77.12      2.87 o
   1   7  -4      206.56      194.98      4.09 o
   2   7  -4      591.63      588.62      9.84 o
   3   7  -4       95.00       93.43      4.76 o
   4   7  -4       61.93       57.39      5.95 o
  -4   8  -4       21.81       20.31      4.06 o
  -3   8  -4       74.34       65.33      4.73 o
  -2   8  -4       87.87       85.03      5.19 o
  -1   8  -4       89.16       87.97      3.21 o
   0   8  -4       29.46       30.45      1.66 o
   1   8  -4       62.68       59.06      1.93 o
   2   8  -4      157.72      147.14      6.47 o
   3   8  -4       33.26       34.76      3.42 o
   4   8  -4       17.84       16.07      3.75 o
  -4   9  -4       53.30       57.67      6.15 o
  -3   9  -4       47.05       40.73      4.86 o
  -2   9  -4        6.68        3.00      2.00 o
  -1   9  -4      286.58      269.65      8.71 o
   0   9  -4      181.10      182.36      4.98 o
   1   9  -4      191.74      187.86      6.02 o
   2   9  -4        5.29        2.24      1.75 o
   3   9  -4       34.01       33.95      4.87 o
   4   9  -4       25.11       21.43      4.26 o
  -3  10  -4       42.88       44.33      7.31 o
  -2  10  -4       49.98       45.24      4.70 o
  -1  10  -4      125.94      130.80      9.34 o
   0  10  -4      280.28      269.14      7.95 o
   1  10  -4      116.25      118.25      6.14 o
   2  10  -4       56.72       50.76      5.26 o
   3  10  -4       79.30       86.02     10.14 o
  -3  11  -4       13.36       11.84      3.50 o
  -2  11  -4       91.50       86.85      6.23 o
  -1  11  -4      130.08      113.07      5.92 o
   0  11  -4       85.19       92.13      6.59 o
   1  11  -4      122.34      132.85      6.82 o
   2  11  -4      199.71      212.15     15.21 o
   3  11  -4       33.15       39.10      7.43 o
  -2  12  -4       11.92       10.01      2.96 o
  -1  12  -4       35.28       34.76      4.02 o
   0  12  -4       98.57       99.49      7.17 o
   1  12  -4       95.47       96.89      7.20 o
   2  12  -4        7.76        7.37      3.98 o
  -1  13  -4       78.47       77.95      6.05 o
   0  13  -4        9.54       16.13      3.94 o
   1  13  -4       40.31       51.14      5.47 o
  -5   1  -3       19.11        9.32      2.51 o
  -4   1  -3      119.15      112.37      7.89 o
  -3   1  -3      289.91      256.23      7.33 o
  -2   1  -3      319.04      298.77      8.89 o
  -1   1  -3     2023.85     1891.64     11.80 o
   0   1  -3     4535.78     4424.43     54.49 o
   1   1  -3     1002.17      998.49      7.91 o
   2   1  -3     1076.47     1106.40     11.53 o
   3   1  -3      496.19      499.18     10.74 o
   4   1  -3      100.13       87.04      6.39 o
   5   1  -3       44.19       56.65      8.59 o
  -5   2  -3       16.00       10.20      2.94 o
  -4   2  -3       89.76       60.22      8.14 o
  -3   2  -3      264.64      260.62      7.23 o
  -2   2  -3        3.56        4.86      1.31 o
  -1   2  -3     1174.09     1148.91     10.84 o
   0   2  -3      563.69      566.76      6.30 o
   1   2  -3      554.93      534.74      5.59 o
   2   2  -3       14.17       15.21      1.26 o
   3   2  -3      300.21      313.13      6.70 o
   4   2  -3      257.84      281.22      9.36 o
   5   2  -3       27.65       26.11      6.17 o
  -5   3  -3       16.14       14.01      2.79 o
  -4   3  -3      102.87      109.80      4.72 o
  -3   3  -3      304.67      302.27      7.07 o
  -2   3  -3       23.32       21.45      1.25 o
  -1   3  -3      821.48      826.79      7.69 o
   0   3  -3     1384.58     1386.86     13.14 o
   1   3  -3      821.50      835.80      8.58 o
   2   3  -3       27.56       24.80      1.65 o
   3   3  -3      212.36      198.50      5.74 o
   4   3  -3       37.24       33.28      4.08 o
   5   3  -3       17.47       20.53      3.85 o
  -5   4  -3       44.50       54.05      5.09 o
  -4   4  -3       40.21       49.62      3.24 o
  -3   4  -3       94.26       89.00      3.22 o
  -2   4  -3      678.14      637.94     12.26 o
  -1   4  -3      537.52      546.67      7.03 o
   0   4  -3      324.35      335.25      5.20 o
   1   4  -3      498.05      507.43      5.04 o
   2   4  -3      349.61      349.46      6.77 o
   3   4  -3       60.19       54.28      2.83 o
   4   4  -3       14.87        3.78      2.52 o
   5   4  -3       12.65       10.04      3.29 o
  -5   5  -3        9.31        6.14      3.34 o
  -4   5  -3       46.78       43.11      3.66 o
  -3   5  -3      158.34      122.19     12.26 o
  -2   5  -3       72.89       73.59      3.18 o
  -1   5  -3      774.74      771.86     10.86 o
   0   5  -3      329.41      323.83      5.36 o
   1   5  -3      224.45      238.23      5.30 o
   2   5  -3      192.35      199.24      3.96 o
   3   5  -3      308.26      310.24      6.82 o
   4   5  -3       31.41       31.04      4.03 o
   5   5  -3       11.79       11.75      2.71 o
  -5   6  -3       40.56       54.37      5.49 o
  -4   6  -3       26.53       23.76      3.81 o
  -3   6  -3      118.58      110.46      5.36 o
  -2   6  -3      375.82      384.62      7.29 o
  -1   6  -3      606.17      639.72     10.61 o
   0   6  -3        8.42       10.70      1.00 o
   1   6  -3      576.48      550.43      8.17 o
   2   6  -3      408.53      402.57      5.99 o
   3   6  -3      104.20      108.77      5.37 o
   4   6  -3       35.96       31.73      3.88 o
   5   6  -3       15.54       19.49      5.16 o
  -4   7  -3       28.72       25.21      4.00 o
  -3   7  -3       48.53       36.06      3.91 o
  -2   7  -3      168.35      163.62      5.93 o
  -1   7  -3      296.27      273.75      5.44 o
   0   7  -3      328.02      342.09      5.56 o
   1   7  -3      171.38      161.96      2.82 o
   2   7  -3      373.52      366.20      6.37 o
   3   7  -3      114.97      116.64      5.62 o
   4   7  -3       25.19       25.82      5.19 o
  -4   8  -3       35.56       22.90      7.73 o
  -3   8  -3      129.51      126.46      8.46 o
  -2   8  -3      139.70      144.55      6.82 o
  -1   8  -3      195.91      204.20      7.67 o
   0   8  -3      185.98      181.39      3.21 o
   1   8  -3      672.52      654.90      6.07 o
   2   8  -3       45.69       45.23      3.82 o
   3   8  -3       81.09       89.44      5.87 o
   4   8  -3      105.39      121.35      8.92 o
  -4   9  -3        2.08        0.91      3.29 o
  -3   9  -3        8.20       12.88      2.97 o
  -2   9  -3       12.87       12.76      2.39 o
  -1   9  -3       47.33       52.24      4.49 o
   0   9  -3      142.03      138.30      6.26 o
   1   9  -3      121.31      122.64      5.59 o
   2   9  -3        7.71        7.71      1.56 o
   3   9  -3        4.20        5.67      2.60 o
   4   9  -3        5.89        5.87      3.18 o
  -3  10  -3       62.27       57.72      5.80 o
  -2  10  -3      146.55      125.78     11.13 o
  -1  10  -3       84.32       85.95      5.39 o
   0  10  -3      155.59      156.81      6.49 o
   1  10  -3      156.67      149.67      6.72 o
   2  10  -3      109.75      109.00      8.03 o
   3  10  -3       40.77       46.29      7.50 o
  -3  11  -3       21.41       18.39      3.37 o
  -2  11  -3       29.42       26.21      3.52 o
  -1  11  -3       23.72       19.97      2.98 o
   0  11  -3       48.12       57.57      5.17 o
   1  11  -3       37.89       35.26      3.62 o
   2  11  -3       73.74       76.32      7.02 o
   3  11  -3       36.83       34.48      7.59 o
  -2  12  -3      121.82      128.79      7.50 o
  -1  12  -3       98.64       91.62      7.44 o
   0  12  -3       22.36       19.73      3.85 o
   1  12  -3      101.03      109.14      7.54 o
   2  12  -3       67.05       81.80      7.64 o
  -1  13  -3       25.89       21.65      3.36 o
   0  13  -3      100.65      101.44      8.67 o
   1  13  -3       40.37       55.85      5.79 o
  -5   0  -2       99.57      126.34      8.36 o
  -4   0  -2      141.90      124.64     12.22 o
  -3   0  -2      465.45      439.14     17.96 o
  -2   0  -2     1501.35     1466.82     40.68 o
  -1   0  -2     7368.02     6700.51     33.15 o
   1   0  -2     3292.64     3036.48     75.82 o
   2   0  -2     1262.24     1250.63     21.43 o
   3   0  -2      504.01      483.16     17.34 o
   4   0  -2       62.66       31.27      9.76 o
   5   0  -2       65.35       59.02     13.50 o
  -5   1  -2       29.50       25.15      3.05 o
  -4   1  -2       86.67       69.07      8.33 o
  -3   1  -2      404.62      447.44      7.04 o
  -2   1  -2       90.95       75.11      4.51 o
  -1   1  -2     5643.63     5346.89     34.72 o
   1   1  -2     2415.45     2463.25     21.34 o
   2   1  -2      201.43      215.91      4.52 o
   3   1  -2      181.93      179.43      6.37 o
   4   1  -2       47.20       38.15      4.51 o
   5   1  -2       71.62       75.76      9.57 o
  -5   2  -2       64.38       61.27      6.08 o
  -4   2  -2      245.05      271.12      7.25 o
  -3   2  -2      109.86      111.87      4.09 o
  -2   2  -2     1109.60     1065.48     20.84 o
  -1   2  -2     2353.62     2335.89     20.02 o
   0   2  -2      356.43      355.38      4.44 o
   1   2  -2     2188.10     2157.87     12.41 o
   2   2  -2     1141.47     1134.13     15.71 o
   3   2  -2      124.29      114.54      4.39 o
   4   2  -2      127.59      117.66      7.98 o
   5   2  -2       74.47       93.36     13.81 o
  -5   3  -2        9.48        7.96      2.24 o
  -4   3  -2        7.59        7.90      1.68 o
  -3   3  -2       53.40       38.74      3.76 o
  -2   3  -2      945.09      980.72     11.30 o
  -1   3  -2      259.46      244.01      3.61 o
   0   3  -2      243.88      257.40      3.47 o
   1   3  -2      489.49      489.07      4.37 o
   2   3  -2      333.08      326.75     19.42 o
   3   3  -2      118.86      118.07      4.44 o
   4   3  -2        4.86        1.85      1.97 o
   5   3  -2        8.79       10.57      3.57 o
  -5   4  -2       22.00       11.82      3.16 o
  -4   4  -2       37.05       14.78      2.99 o
  -3   4  -2       30.48       24.67      3.60 o
  -2   4  -2      313.27      341.10      8.68 o
  -1   4  -2      316.21      332.08      4.89 o
   0   4  -2      356.31      355.94      5.42 o
   1   4  -2      471.13      473.16      4.38 o
   2   4  -2      582.66      602.87      7.47 o
   3   4  -2       82.71       80.34      2.95 o
   4   4  -2      129.53      131.93      7.31 o
   5   4  -2       65.25       93.58      7.99 o
  -5   5  -2        7.08        6.86      2.47 o
  -4   5  -2       29.36       21.17      3.98 o
  -3   5  -2      110.41       89.55     15.75 o
  -2   5  -2      280.29      281.09      5.12 o
  -1   5  -2      438.74      415.90      5.69 o
   0   5  -2     1412.79     1412.75     11.47 o
   1   5  -2      140.73      149.44      4.33 o
   2   5  -2      244.41      245.48      4.61 o
   3   5  -2      389.87      375.48      7.31 o
   4   5  -2       46.26       50.51      4.78 o
   5   5  -2       10.21        9.83      2.98 o
  -5   6  -2       20.62       26.84      4.78 o
  -4   6  -2       27.76       27.19      4.01 o
  -3   6  -2        5.99        2.26      1.80 o
  -2   6  -2      272.17      266.37      9.73 o
  -1   6  -2     1288.42     1277.11     17.76 o
   0   6  -2      364.89      369.56      5.41 o
   1   6  -2      432.49      463.17      9.22 o
   2   6  -2      440.36      429.58      7.54 o
   3   6  -2        9.25       13.92      6.34 o
   4   6  -2       12.13       10.72      2.48 o
   5   6  -2        6.92        2.24      2.05 o
  -4   7  -2       69.44       61.54      5.52 o
  -3   7  -2      791.05      831.91     15.98 o
  -2   7  -2      408.64      415.14     13.55 o
  -1   7  -2      192.48      186.40      4.60 o
   0   7  -2      824.35      786.87     13.81 o
   1   7  -2      370.37      352.85      4.67 o
   2   7  -2      162.31      157.83      5.66 o
   3   7  -2      282.24      281.41     11.86 o
   4   7  -2       82.59       80.06      7.79 o
   5   7  -2       14.06       17.54      4.40 o
  -4   8  -2        5.94        2.52      2.56 o
  -3   8  -2       72.49       61.03      6.44 o
  -2   8  -2      268.85      280.93      9.25 o
  -1   8  -2      162.04      155.42      7.61 o
   0   8  -2      143.66      146.90      5.89 o
   1   8  -2      102.56      106.51      3.04 o
   2   8  -2      119.33      118.75      5.01 o
   3   8  -2       98.84      101.88      6.08 o
   4   8  -2        9.73       10.18      3.34 o
  -4   9  -2       79.59       75.83      6.15 o
  -3   9  -2       94.39       99.53      8.32 o
  -2   9  -2      237.38      223.95      9.00 o
  -1   9  -2      119.61      126.21      6.18 o
   0   9  -2      749.55      689.97     21.13 o
   1   9  -2      327.41      320.49      9.09 o
   2   9  -2       82.62       73.06      5.04 o
   3   9  -2      145.79      153.87     11.03 o
   4   9  -2       56.86       55.69      6.54 o
  -3  10  -2       19.32       15.78      4.07 o
  -2  10  -2       12.50       14.00      2.53 o
  -1  10  -2       58.13       52.83      4.33 o
   0  10  -2       83.27       85.84      5.80 o
   1  10  -2      196.39      195.81      7.49 o
   2  10  -2        4.16        2.41      2.31 o
   3  10  -2       26.13       30.16      6.46 o
  -3  11  -2       36.69       36.12      5.31 o
  -2  11  -2       21.50       17.62      3.00 o
  -1  11  -2       67.35       48.84      4.36 o
   0  11  -2      187.56      196.06      8.99 o
   1  11  -2       52.08       54.64      4.34 o
   2  11  -2       28.74       23.52      5.70 o
   3  11  -2      106.33      113.25     11.86 o
  -2  12  -2       39.59       26.74      5.59 o
  -1  12  -2       24.12       21.32      3.21 o
   0  12  -2       25.75       25.93      3.75 o
   1  12  -2       35.17       37.68      4.62 o
   2  12  -2       34.00       32.20      5.13 o
  -1  13  -2       14.38       17.52      3.75 o
   0  13  -2       62.88       66.16      7.09 o
   1  13  -2       17.87       22.90      4.23 o
  -5   1  -1       35.18       26.79      2.74 o
  -4   1  -1      140.25       93.97     10.92 o
  -3   1  -1      182.85      138.02      9.08 o
  -2   1  -1      133.36      127.88      5.07 o
  -1   1  -1     2474.12     2345.36     61.01 o
   1   1  -1     2065.92     2077.55     15.29 o
   2   1  -1       99.21       87.65      2.63 o
   3   1  -1      201.87      211.90      8.68 o
   4   1  -1      266.70      299.13      9.15 o
   5   1  -1       41.58       51.17      7.17 o
  -5   2  -1       14.23        7.23      2.91 o
  -4   2  -1       31.39       38.52      3.73 o
  -3   2  -1       28.64       20.17      3.05 o
  -2   2  -1      142.55      124.51     12.56 o
  -1   2  -1     3285.51     3162.12     16.81 o
   0   2  -1      464.35      490.74      4.95 o
   1   2  -1     1114.16     1119.39     16.98 o
   2   2  -1      418.25      404.12      4.99 o
   3   2  -1       81.86       87.34      4.32 o
   4   2  -1       54.61       65.72      4.56 o
   5   2  -1       38.31       49.08      6.63 o
  -5   3  -1       79.06       81.02      5.10 o
  -4   3  -1      117.79      122.33      5.71 o
  -3   3  -1      424.18      437.28      8.60 o
  -2   3  -1     2035.01     2128.29     20.52 o
  -1   3  -1     4577.75     4609.65     44.28 o
   0   3  -1     2523.00     2522.39     21.41 o
   1   3  -1     7208.08     7002.50     28.16 o
   2   3  -1      911.89      900.38     26.35 o
   3   3  -1      167.99      172.12      6.55 o
   4   3  -1      125.32      130.89      8.41 o
   5   3  -1       56.50       70.57      6.39 o
  -5   4  -1       31.49       38.59      3.67 o
  -4   4  -1      112.61      129.30      5.06 o
  -3   4  -1      127.05      126.80      5.47 o
  -2   4  -1      484.81      422.32     23.11 o
  -1   4  -1      491.76      541.40     34.38 o
   0   4  -1     1934.65     1940.93     19.11 o
   1   4  -1      157.15      176.94      5.99 o
   2   4  -1      656.41      622.68     11.68 o
   3   4  -1      131.35      132.13      5.24 o
   4   4  -1       38.84       34.34      3.79 o
   5   4  -1       10.41       10.24      2.98 o
  -5   5  -1       52.02       59.39      5.48 o
  -4   5  -1       61.76       46.68      4.29 o
  -3   5  -1       78.76       56.70      8.06 o
  -2   5  -1     1385.16     1361.10     16.36 o
  -1   5  -1      227.63      211.76      7.88 o
   0   5  -1      870.18      927.62     10.04 o
   1   5  -1      624.43      719.18     20.91 o
   2   5  -1      628.00      619.46     12.40 o
   3   5  -1       90.01       88.40      4.41 o
   4   5  -1       92.64       96.37      5.71 o
   5   5  -1       24.87       27.60      4.36 o
  -5   6  -1        3.14        3.14      3.28 o
  -4   6  -1       41.57       35.83      6.02 o
  -3   6  -1      409.10      411.55     14.26 o
  -2   6  -1      158.19      164.44      3.69 o
  -1   6  -1      400.97      384.46      5.36 o
   0   6  -1      598.58      594.10      8.42 o
   1   6  -1      173.12      172.16      4.53 o
   2   6  -1      110.92      146.58     18.42 o
   3   6  -1      410.61      417.26      9.72 o
   4   6  -1       29.63       31.88      3.50 o
   5   6  -1        5.45        6.48      3.54 o
  -5   7  -1        5.60        1.36      2.34 o
  -4   7  -1       68.58       69.32      8.35 o
  -3   7  -1       88.98       79.87      4.37 o
  -2   7  -1       88.03       89.69      3.70 o
  -1   7  -1      214.19      207.97      3.61 o
   0   7  -1      377.89      392.63      7.22 o
   1   7  -1      103.81      112.85      2.79 o
   2   7  -1       42.07       39.67      2.42 o
   3   7  -1      167.68      182.06      6.55 o
   4   7  -1       37.70       39.96      4.80 o
   5   7  -1        5.35        4.35      3.47 o
  -4   8  -1       60.13       52.22      5.32 o
  -3   8  -1       20.12       16.27      3.85 o
  -2   8  -1      186.85      215.10     14.63 o
  -1   8  -1      297.86      303.20      8.60 o
   0   8  -1      305.04      322.21      9.49 o
   1   8  -1      323.29      316.91      5.55 o
   2   8  -1      391.39      380.53      9.66 o
   3   8  -1       24.44       27.27      3.64 o
   4   8  -1       49.14       52.31      7.81 o
  -4   9  -1        4.10        1.92      2.46 o
  -3   9  -1       40.45       39.88      4.70 o
  -2   9  -1       71.19       70.34      4.68 o
  -1   9  -1       22.72       24.37      2.37 o
   0   9  -1       76.85       84.40      5.30 o
   1   9  -1       61.60       62.67      3.81 o
   2   9  -1       53.45       52.31      4.54 o
   3   9  -1       34.59       27.10      4.42 o
   4   9  -1        4.16        1.65      3.56 o
  -3  10  -1       58.38       57.69      5.70 o
  -2  10  -1       18.56       16.30      2.82 o
  -1  10  -1      328.42      316.19      9.79 o
   0  10  -1      118.42      114.64      6.49 o
   1  10  -1      130.97      145.64      7.30 o
   2  10  -1       55.43       56.07      5.07 o
   3  10  -1       75.57       79.29      9.34 o
  -3  11  -1       15.93       19.58      4.12 o
  -2  11  -1        4.50        1.96      1.93 o
  -1  11  -1       68.15       58.30      4.43 o
   0  11  -1       50.13       56.10      4.89 o
   1  11  -1       24.44       31.15      4.14 o
   2  11  -1        9.12       12.16      3.07 o
   3  11  -1       18.18       20.63      5.44 o
  -2  12  -1       59.99       61.23      5.16 o
  -1  12  -1      211.87      204.35     15.09 o
   0  12  -1      211.90      231.88     10.22 o
   1  12  -1       67.35       80.82      6.48 o
   2  12  -1      158.17      158.87     10.32 o
  -1  13  -1       12.66       13.36      3.20 o
   0  13  -1       19.99       18.12      3.87 o
   1  13  -1       45.08       55.08      7.26 o
  -5   0   0        3.93        2.49      2.02 o
  -4   0   0      328.43      273.95     20.04 o
  -3   0   0     1968.33     1745.90     21.62 o
  -2   0   0     1893.68     1544.26     55.27 o
  -1   0   0     4167.73     3701.28     67.00 o
   1   0   0     4053.73     3746.74     29.97 o
   2   0   0     1893.79     1688.36     84.53 o
   3   0   0     1948.86     1860.75     25.76 o
   4   0   0      327.67      339.90     28.25 o
   5   0   0        3.62        3.63      2.85 o
  -5   1   0       28.15       26.82      2.91 o
  -4   1   0       17.04       13.36      2.20 o
  -3   1   0       31.39       32.60      1.51 o
  -2   1   0      325.81      304.29     10.47 o
  -1   1   0      449.13      403.24      4.91 o
   1   1   0      450.31      403.51      7.84 o
   2   1   0      332.44      305.61     13.10 o
   3   1   0       29.40       31.94      2.29 o
   4   1   0       17.23       17.89      2.15 o
   5   1   0       28.19       31.55      4.37 o
  -5   2   0       15.62       16.37      2.81 o
  -4   2   0       89.12       79.33      6.16 o
  -3   2   0      542.82      655.48     11.85 o
  -2   2   0      210.61      202.80      9.58 o
  -1   2   0     2945.19     2853.59     16.90 o
   0   2   0      922.36      920.77      6.90 o
   1   2   0     2985.54     2889.09     19.71 o
   2   2   0      221.49      218.11      4.40 o
   3   2   0      547.32      615.33     15.96 o
   4   2   0       88.50       92.05      4.72 o
   5   2   0       15.84       25.95      4.63 o
  -5   3   0        3.03        0.33      1.50 o
  -4   3   0        5.58        4.56      2.12 o
  -3   3   0       38.49       35.91      3.43 o
  -2   3   0      291.43      329.21     11.51 o
  -1   3   0     1428.39     1429.61     18.22 o
   0   3   0        4.66        4.70      0.60 o
   1   3   0     1399.03     1451.81      8.26 o
   2   3   0      306.31      364.75     13.36 o
   3   3   0       40.02       50.22      3.04 o
   4   3   0        5.06        8.98      2.44 o
   5   3   0        3.06        1.06      2.68 o
  -5   4   0       30.28       32.55      3.35 o
  -4   4   0        1.27        0.44      1.66 o
  -3   4   0       80.83       77.59      5.73 o
  -2   4   0     1572.08     1706.79     17.21 o
  -1   4   0     1711.43     1770.19     12.22 o
   0   4   0      516.49      589.28     22.94 o
   1   4   0     1697.96     1800.93     13.03 o
   2   4   0     1572.03     1653.21     27.66 o
   3   4   0       85.41       99.07      4.12 o
   4   4   0        1.26       -0.08      1.21 o
   5   4   0       30.58       41.53      9.40 o
  -5   5   0       19.11       14.62      2.33 o
  -4   5   0      168.06      178.22     10.07 o
  -3   5   0       56.61       51.92      4.51 o
  -2   5   0      749.60      763.94      8.96 o
  -1   5   0     1662.26     1759.69     13.21 o
   0   5   0      364.86      425.16     17.79 o
   1   5   0     1643.78     1789.18     17.09 o
   2   5   0      740.18      749.55      7.64 o
   3   5   0       57.74       56.05      3.52 o
   4   5   0      169.47      167.00      7.48 o
   5   5   0       19.05       13.31      3.33 o
  -5   6   0       13.43       13.08      4.07 o
  -4   6   0       12.45       16.98      3.76 o
  -3   6   0       68.62       71.34      3.61 o
  -2   6   0      691.15      723.84      9.34 o
  -1   6   0      744.96      757.50      6.97 o
   0   6   0      677.32      664.43      9.54 o
   1   6   0      751.33      786.29     10.24 o
   2   6   0      682.90      719.16      8.31 o
   3   6   0       68.68       68.82      5.01 o
   4   6   0       11.19       10.22      2.32 o
   5   6   0       13.49       11.53      3.43 o
  -5   7   0       57.90       53.27      8.28 o
  -4   7   0       22.33       31.29      4.61 o
  -3   7   0      203.84      213.77      7.12 o
  -2   7   0      271.49      258.90      4.88 o
  -1   7   0      414.14      395.84      6.00 o
   0   7   0      261.68      270.12      7.17 o
   1   7   0      423.33      408.29      6.43 o
   2   7   0      273.06      257.90      5.34 o
   3   7   0      204.94      191.69      8.57 o
   4   7   0       23.39       29.06      4.02 o
   5   7   0       57.59       68.49      7.54 o
  -4   8   0       63.40       71.27      6.14 o
  -3   8   0      316.19      313.29     11.20 o
  -2   8   0        6.42        9.41      2.46 o
  -1   8   0      195.84      204.79      6.61 o
   0   8   0      815.49      813.29     13.79 o
   1   8   0      193.62      202.97      4.73 o
   2   8   0        5.99        6.66      1.61 o
   3   8   0      319.04      335.94     11.55 o
   4   8   0       62.80       66.72      6.10 o
  -4   9   0      142.65      150.26      8.96 o
  -3   9   0       50.69       48.10      4.88 o
  -2   9   0      442.76      442.24     11.36 o
  -1   9   0      634.97      599.19     18.53 o
   0   9   0       39.40       71.04     11.05 o
   1   9   0      645.00      625.73     12.32 o
   2   9   0      438.55      448.45     11.49 o
   3   9   0       48.08       47.59      4.82 o
   4   9   0      141.21      150.90      8.90 o
  -4  10   0       18.75       14.63      4.13 o
  -3  10   0       16.51        8.69      2.74 o
  -2  10   0       31.15       33.51      3.49 o
  -1  10   0      144.06      156.72      6.96 o
   0  10   0       29.78       32.65      3.27 o
   1  10   0      143.97      164.23      6.67 o
   2  10   0       30.38       32.49      3.91 o
   3  10   0       17.14       14.38      3.90 o
   4  10   0       18.23       14.09      4.32 o
  -3  11   0        5.51        8.77      2.92 o
  -2  11   0       11.12        6.85      1.77 o
  -1  11   0       37.60       38.09      5.15 o
   0  11   0        2.85        4.79      2.10 o
   1  11   0       34.11       33.32      4.74 o
   2  11   0       13.11        9.46      2.49 o
   3  11   0        5.59        6.77      4.03 o
  -2  12   0       18.73        9.68      2.63 o
  -1  12   0        7.50        5.97      2.28 o
   0  12   0       10.60       11.81      4.02 o
   1  12   0        7.33        6.06      3.47 o
   2  12   0       17.74       14.88      3.02 o
  -1  13   0       55.07       56.87      5.58 o
   0  13   0        0.04       -0.05      3.48 o
   1  13   0       57.97       66.61      9.71 o
  -5   1   1       40.79       40.11      3.35 o
  -4   1   1      266.33      248.73     19.86 o
  -3   1   1      198.93      198.30      4.44 o
  -2   1   1       98.64       83.71      5.89 o
  -1   1   1     2014.83     2002.87     25.75 o
   1   1   1     2496.94     2452.83     14.34 o
   2   1   1      143.59      153.04      3.01 o
   3   1   1      184.60      179.31      5.94 o
   4   1   1      140.91      145.65      6.81 o
   5   1   1       35.88       42.97      6.78 o
  -5   2   1       38.53       52.23      4.14 o
  -4   2   1       52.99       58.63      3.89 o
  -3   2   1       79.79       87.93      3.20 o
  -2   2   1      428.84      418.13      9.75 o
  -1   2   1     1117.62     1100.80     23.00 o
   0   2   1      465.51      501.86      5.64 o
   1   2   1     3304.72     3173.30     26.62 o
   2   2   1      141.87      118.53      9.69 o
   3   2   1       28.67       15.54      2.76 o
   4   2   1       32.24       34.45      3.88 o
   5   2   1       14.10       14.81      4.77 o
  -5   3   1       56.85       60.88      3.73 o
  -4   3   1      126.02      143.83      5.71 o
  -3   3   1      170.66      146.91      7.57 o
  -2   3   1      920.14      969.14     10.04 o
  -1   3   1     7227.88     6897.25     65.54 o
   0   3   1     2516.77     2508.93     23.53 o
   1   3   1     4537.27     4737.37     35.41 o
   2   3   1     2014.10     2049.89     18.56 o
   3   3   1      418.12      421.24      8.79 o
   4   3   1      115.79      117.94      6.52 o
   5   3   1       80.65       81.80      9.52 o
  -5   4   1       10.75        4.01      1.63 o
  -4   4   1       39.09       20.89      2.71 o
  -3   4   1      131.41      123.32      6.32 o
  -2   4   1      656.74      634.63     14.51 o
  -1   4   1      159.68      165.62      4.76 o
   0   4   1     1955.70     2001.75     23.40 o
   1   4   1      485.85      595.19     40.38 o
   2   4   1      490.43      478.39     14.56 o
   3   4   1      129.14      117.95      5.21 o
   4   4   1      112.82      125.01      8.34 o
   5   4   1       30.96       38.60      5.25 o
  -5   5   1       25.86       18.00      3.20 o
  -4   5   1       94.24       99.55      8.20 o
  -3   5   1       89.11       85.83      3.58 o
  -2   5   1      623.31      638.69      7.43 o
  -1   5   1      646.48      799.52     33.64 o
   0   5   1      869.22      950.29     13.64 o
   1   5   1      220.85      256.96      4.17 o
   2   5   1     1387.65     1363.28     14.20 o
   3   5   1       76.76       79.04      4.38 o
   4   5   1       61.16       53.69      4.36 o
   5   5   1       50.26       60.25      5.57 o
  -5   6   1        5.22        7.16      2.47 o
  -4   6   1       29.62       26.18      3.17 o
  -3   6   1      405.61      390.38     13.57 o
  -2   6   1      107.98      174.24     21.09 o
  -1   6   1      170.01      172.51      4.49 o
   0   6   1      593.91      595.87      9.98 o
   1   6   1      420.87      390.24      6.05 o
   2   6   1      154.13      155.34      3.69 o
   3   6   1      415.53      412.85     10.40 o
   4   6   1       42.35       46.65      4.61 o
   5   6   1        3.18        6.36      2.39 o
  -5   7   1        5.54       10.69      3.88 o
  -4   7   1       37.16       30.29      4.60 o
  -3   7   1      167.76      177.29      8.86 o
  -2   7   1       41.08       38.47      3.32 o
  -1   7   1      103.29      107.01      2.66 o
   0   7   1      372.21      393.26      8.62 o
   1   7   1      212.29      205.50      4.05 o
   2   7   1       89.19       88.62      3.29 o
   3   7   1       89.40       96.34      7.04 o
   4   7   1       69.45       69.94      5.84 o
   5   7   1        5.57        6.89      2.21 o
  -4   8   1       48.97       55.82      5.65 o
  -3   8   1       24.80       27.53      3.78 o
  -2   8   1      389.75      381.16      8.33 o
  -1   8   1      324.18      320.53      9.12 o
   0   8   1      302.71      327.36     10.43 o
   1   8   1      293.31      300.73      6.57 o
   2   8   1      187.78      270.27     11.91 o
   3   8   1       22.01       24.02      3.45 o
   4   8   1       61.88       59.74      5.73 o
  -4   9   1        4.23        0.83      2.97 o
  -3   9   1       35.43       30.20      4.23 o
  -2   9   1       54.62       55.01      4.19 o
  -1   9   1       59.04       51.80      3.09 o
   0   9   1       77.03       92.04      4.89 o
   1   9   1       22.77       23.94      2.89 o
   2   9   1       69.36       66.47      4.21 o
   3   9   1       38.74       34.74      3.96 o
   4   9   1        4.20        2.27      2.14 o
  -3  10   1       75.83       77.86      6.35 o
  -2  10   1       53.69       49.53      4.10 o
  -1  10   1      131.61      196.84      8.58 o
   0  10   1      120.78      125.79      5.92 o
   1  10   1      328.73      310.25     15.06 o
   2  10   1       19.45       19.97      3.04 o
   3  10   1       57.46       56.53      6.35 o
  -3  11   1       18.46       20.60      5.26 o
  -2  11   1        8.65        5.50      2.24 o
  -1  11   1       24.48       35.32      4.29 o
   0  11   1       49.78       47.42      4.69 o
   1  11   1       67.98       60.13      6.11 o
   2  11   1        4.44        2.63      2.29 o
   3  11   1       15.87       15.02      4.13 o
  -2  12   1      158.90      186.93     11.60 o
  -1  12   1       67.14       78.12      9.38 o
   0  12   1      213.26      207.18     10.13 o
   1  12   1      214.59      215.79     10.61 o
   2  12   1       59.84       68.19      9.10 o
  -1  13   1       44.53       48.07      6.33 o
   0  13   1       19.82       22.18      4.19 o
   1  13   1       12.81       22.24      3.95 o
  -5   0   2       64.12       50.28      8.70 o
  -4   0   2       62.04       38.63      3.70 o
  -3   0   2      515.94      518.82     10.35 o
  -2   0   2     1278.32     1107.93     17.26 o
  -1   0   2     3277.19     3194.06     24.44 o
   1   0   2     7396.38     6797.66     44.39 o
   2   0   2     1464.09     1414.27     15.05 o
   3   0   2      455.68      500.05     11.87 o
   4   0   2      144.74      158.58      8.16 o
   5   0   2      100.44      125.32     16.50 o
  -5   1   2       71.72       74.58      4.88 o
  -4   1   2       46.52       29.31      3.33 o
  -3   1   2      178.99      157.78      7.96 o
  -2   1   2      196.83      209.66      4.56 o
  -1   1   2     2408.97     2361.78     38.14 o
   0   1   2     2788.78     2657.43     22.21 o
   1   1   2     5643.23     5302.06     29.91 o
   2   1   2       88.92       92.07      2.65 o
   3   1   2      414.19      454.30      7.37 o
   4   1   2       86.33       93.24      5.34 o
   5   1   2       29.69       23.15      8.62 o
  -5   2   2       74.30       82.67      5.65 o
  -4   2   2      127.06       92.04     10.94 o
  -3   2   2      125.38      122.17      3.30 o
  -2   2   2     1138.38     1109.54     14.91 o
  -1   2   2     2169.84     2182.34     18.82 o
   0   2   2      358.61      357.58      3.64 o
   1   2   2     2381.37     2346.62     26.13 o
   2   2   2     1107.15     1122.61     14.08 o
   3   2   2      110.12      114.98      3.84 o
   4   2   2      244.74      280.04      9.19 o
   5   2   2       63.85       63.25      8.46 o
  -5   3   2        8.71        6.77      2.09 o
  -4   3   2        5.24        4.02      1.23 o
  -3   3   2      120.13      120.85      3.45 o
  -2   3   2      332.26      327.52     19.19 o
  -1   3   2      495.45      480.68      5.94 o
   0   3   2      238.86      251.74      3.93 o
   1   3   2      255.05      249.32      7.36 o
   2   3   2      946.52      991.10     19.05 o
   3   3   2       50.74       35.58      4.54 o
   4   3   2        7.91        8.81      2.07 o
   5   3   2        9.51        7.39      4.48 o
  -5   4   2       66.55       90.22      6.02 o
  -4   4   2      128.27      142.58      5.30 o
  -3   4   2       82.05       85.17      3.02 o
  -2   4   2      583.13      620.25      8.93 o
  -1   4   2      482.84      481.41      4.90 o
   0   4   2      358.15      389.93      4.71 o
   1   4   2      303.00      326.98      4.13 o
   2   4   2      321.53      338.63     10.21 o
   3   4   2       30.50       17.04      2.98 o
   4   4   2       37.19       36.36      3.49 o
   5   4   2       21.96       16.19      4.05 o
  -5   5   2       10.27       10.08      2.28 o
  -4   5   2       46.30       51.48      4.31 o
  -3   5   2      385.62      394.39      6.19 o
  -2   5   2      240.56      242.53      5.92 o
  -1   5   2      139.59      151.21      8.92 o
   0   5   2     1410.64     1450.75     13.02 o
   1   5   2      437.12      402.05      4.95 o
   2   5   2      283.90      294.32      4.54 o
   3   5   2      111.87      104.19      6.72 o
   4   5   2       29.21       26.91      2.93 o
   5   5   2        7.42       10.78      3.69 o
  -5   6   2        7.36        0.73      1.97 o
  -4   6   2       12.02        4.55      1.82 o
  -3   6   2       10.36       20.17      3.45 o
  -2   6   2      445.37      441.44      8.03 o
  -1   6   2      436.83      485.23      7.96 o
   0   6   2      371.95      377.62      7.82 o
   1   6   2     1263.46     1237.91     13.19 o
   2   6   2      263.77      267.20      4.73 o
   3   6   2        5.88        5.49      1.59 o
   4   6   2       28.43       32.47      3.37 o
   5   6   2       19.70       21.03      3.40 o
  -5   7   2       14.03       19.98      3.72 o
  -4   7   2       82.75       83.95      6.22 o
  -3   7   2      280.44      242.47     23.41 o
  -2   7   2      158.96      156.17      6.45 o
  -1   7   2      368.17      353.71      5.97 o
   0   7   2      831.34      845.60     13.05 o
   1   7   2      191.40      185.19      4.62 o
   2   7   2      417.56      418.31      8.31 o
   3   7   2      790.59      811.33     19.12 o
   4   7   2       68.68       65.41      4.88 o
  -4   8   2        9.67        9.12      2.95 o
  -3   8   2       99.22       89.87      6.91 o
  -2   8   2      117.39      104.68      5.57 o
  -1   8   2      103.76      103.41      3.49 o
   0   8   2      141.60      147.72      5.62 o
   1   8   2      166.97      169.89      4.90 o
   2   8   2      267.81      263.00      6.96 o
   3   8   2       72.59       69.68      5.75 o
   4   8   2        5.73        5.11      2.25 o
  -4   9   2       56.76       64.91      6.45 o
  -3   9   2      148.74      169.52      8.53 o
  -2   9   2       82.32       76.30      5.03 o
  -1   9   2      330.72      327.96      9.58 o
   0   9   2      750.93      743.11     13.89 o
   1   9   2      120.72      160.01     13.25 o
   2   9   2      237.69      233.91      7.07 o
   3   9   2       94.42      101.82      6.94 o
   4   9   2       80.90       77.80      6.72 o
  -3  10   2       26.03       27.40      7.30 o
  -2  10   2        4.35        2.59      1.81 o
  -1  10   2      197.39      211.71      9.33 o
   0  10   2       81.10       79.69      4.78 o
   1  10   2       58.36       68.77      6.96 o
   2  10   2       12.39       13.10      2.23 o
   3  10   2       19.07       15.86      5.30 o
  -3  11   2      105.71      121.14      8.42 o
  -2  11   2       27.85       22.99      3.53 o
  -1  11   2       50.97       59.06      4.48 o
   0  11   2      185.20      186.11      8.72 o
   1  11   2       68.38       62.52      5.34 o
   2  11   2       22.84       19.58      3.14 o
   3  11   2       36.37       39.90      5.83 o
  -2  12   2       34.47       33.40      4.35 o
  -1  12   2       34.69       31.35      3.57 o
   0  12   2       25.53       23.04      4.18 o
   1  12   2       24.38       30.27      4.18 o
   2  12   2       39.49       39.53      6.09 o
  -1  13   2       17.96       19.58      4.38 o
   0  13   2       62.01       58.56      6.83 o
   1  13   2       14.54       14.21      2.97 o
  -5   1   3       43.17       48.62      4.23 o
  -4   1   3      101.34       87.16      4.09 o
  -3   1   3      498.01      494.07      7.81 o
  -2   1   3     1068.74     1106.92     11.81 o
  -1   1   3     1012.01      963.39     20.59 o
   0   1   3     4535.49     4380.53     31.39 o
   1   1   3     2004.26     1890.49     30.69 o
   2   1   3      320.52      332.36     10.14 o
   3   1   3      287.26      286.99      6.05 o
   4   1   3      119.92      126.30      5.11 o
   5   1   3       19.30       12.44      4.73 o
  -5   2   3       28.95       28.91      3.28 o
  -4   2   3      256.25      254.48     18.29 o
  -3   2   3      299.11      321.60      6.64 o
  -2   2   3       12.31       14.15      1.05 o
  -1   2   3      552.84      538.79      5.18 o
   0   2   3      559.15      571.52      5.56 o
   1   2   3     1169.51     1159.34     15.57 o
   2   2   3        4.25        4.73      0.93 o
   3   2   3      262.17      279.64      6.31 o
   4   2   3       90.64      101.65      5.86 o
   5   2   3       15.61       16.55      4.74 o
  -5   3   3       17.61       17.98      4.42 o
  -4   3   3       38.29       19.92      2.53 o
  -3   3   3      212.06      201.68      5.69 o
  -2   3   3       27.89       25.15      1.37 o
  -1   3   3      830.01      860.45      8.51 o
   0   3   3     1389.99     1413.70     10.94 o
   1   3   3      834.55      851.35      8.90 o
   2   3   3       21.98       25.27      1.82 o
   3   3   3      308.99      309.75      6.74 o
   4   3   3      100.63      107.72      7.82 o
   5   3   3       16.68       11.10      6.91 o
  -5   4   3       13.03        5.33      3.00 o
  -4   4   3       14.27        6.49      1.92 o
  -3   4   3       61.08       55.61      2.70 o
  -2   4   3      349.71      343.13      9.87 o
  -1   4   3      503.78      516.63      6.30 o
   0   4   3      322.59      341.45      6.13 o
   1   4   3      538.80      550.81      6.31 o
   2   4   3      679.22      657.86     12.30 o
   3   4   3       94.61       97.05      3.79 o
   4   4   3       40.86       45.36      3.74 o
   5   4   3       43.08       46.09      5.94 o
  -5   5   3       11.98       13.29      3.57 o
  -4   5   3       31.91       34.48      3.30 o
  -3   5   3      309.23      292.98      9.61 o
  -2   5   3      192.69      195.31      4.21 o
  -1   5   3      223.70      244.64      6.11 o
   0   5   3      339.07      335.88      6.88 o
   1   5   3      776.11      763.30      8.20 o
   2   5   3       73.21       80.00      3.01 o
   3   5   3      158.06      163.75      5.93 o
   4   5   3       46.81       44.53      4.02 o
   5   5   3        9.21        7.87      3.44 o
  -5   6   3       15.55       10.68      3.10 o
  -4   6   3       35.59       35.27      3.40 o
  -3   6   3      102.95       83.26      8.17 o
  -2   6   3      403.58      405.62      8.15 o
  -1   6   3      570.97      561.16      7.69 o
   0   6   3        8.31        9.38      1.29 o
   1   6   3      605.50      616.51      8.32 o
   2   6   3      374.61      364.00      6.98 o
   3   6   3      119.80      106.80      5.42 o
   4   6   3       27.76       21.87      2.90 o
   5   6   3       41.05       43.84      4.86 o
  -4   7   3       25.66       17.47      5.28 o
  -3   7   3      112.14      110.08      8.33 o
  -2   7   3      376.71      377.20      7.61 o
  -1   7   3      171.77      168.62      4.24 o
   0   7   3      325.78      336.34      8.89 o
   1   7   3      296.60      266.00      6.18 o
   2   7   3      168.10      168.98      5.13 o
   3   7   3       50.01       48.14      3.77 o
   4   7   3       28.70       26.49      3.17 o
  -4   8   3      105.50       99.09      7.17 o
  -3   8   3       83.37       82.40      4.75 o
  -2   8   3       46.31       40.05      3.90 o
  -1   8   3      672.42      649.18     12.70 o
   0   8   3      182.69      190.57      6.36 o
   1   8   3      195.97      213.96      5.02 o
   2   8   3      136.22      136.42      4.39 o
   3   8   3      126.38      119.63      7.30 o
   4   8   3       35.54       27.88      3.98 o
  -4   9   3        5.68       11.52      3.29 o
  -3   9   3        4.51        0.77      1.67 o
  -2   9   3        7.94        3.73      1.48 o
  -1   9   3      122.26      116.87      5.61 o
   0   9   3      140.65      132.78      5.70 o
   1   9   3       46.95       51.12      3.39 o
   2   9   3       12.76       13.04      1.79 o
   3   9   3        7.81        6.34      2.18 o
   4   9   3        2.21        2.89      2.29 o
  -3  10   3       40.07       41.49      5.45 o
  -2  10   3      110.42      100.59      5.32 o
  -1  10   3      154.29      151.51      6.25 o
   0  10   3      157.48      162.63      7.42 o
   1  10   3       86.46       81.51      5.78 o
   2  10   3      147.62      144.10      7.97 o
   3  10   3       62.41       62.63      6.80 o
  -3  11   3       36.48       36.62      4.79 o
  -2  11   3       74.84       68.80      6.49 o
  -1  11   3       36.82       31.68      3.01 o
   0  11   3       48.20       47.60      4.61 o
   1  11   3       23.63       21.83      3.14 o
   2  11   3       29.28       34.74      5.09 o
   3  11   3       21.34       18.00      4.19 o
  -2  12   3       66.79       76.55      5.85 o
  -1  12   3      101.34      104.03      5.78 o
   0  12   3       22.08       17.38      2.83 o
   1  12   3       99.80      100.74      6.43 o
   2  12   3      123.62      138.00     10.54 o
  -1  13   3       40.51       36.45      4.62 o
   0  13   3      101.19      107.27      7.71 o
   1  13   3       24.93       32.66      4.67 o
  -5   0   4      193.15      224.38     17.17 o
  -4   0   4        7.07        2.65      2.16 o
  -3   0   4      271.53      281.51     10.11 o
  -2   0   4      830.84      886.19     25.44 o
  -1   0   4     2668.19     2558.78     22.23 o
   0   0   4       80.98       74.15      2.55 o
   1   0   4     1675.08     1749.38     15.22 o
   2   0   4     1222.03     1234.40     13.82 o
   3   0   4      371.73      382.02      9.71 o
   4   0   4        5.74        4.23      2.33 o
   5   0   4      104.94      117.22     15.98 o
  -5   1   4       63.64       83.53      7.50 o
  -4   1   4      120.71      122.49      7.95 o
  -3   1   4       17.86       12.98      2.20 o
  -2   1   4      733.50      781.52     16.59 o
  -1   1   4      213.19      199.98      4.57 o
   0   1   4       65.68       56.22      1.65 o
   1   1   4      208.32      210.95      5.23 o
   2   1   4      368.61      418.58      7.06 o
   3   1   4       57.68       63.95      2.24 o
   4   1   4       55.69       59.75      3.64 o
   5   1   4       23.08       23.54      5.55 o
  -5   2   4       36.30       44.54      8.22 o
  -4   2   4      484.87      474.91     44.13 o
  -3   2   4      409.55      388.34     13.66 o
  -2   2   4      107.36      100.37      8.36 o
  -1   2   4      853.28      841.72      9.22 o
   0   2   4     3959.87     3975.62     21.80 o
   1   2   4     1017.52     1017.38     18.25 o
   2   2   4      246.86      216.24      5.05 o
   3   2   4      433.81      461.22     11.89 o
   4   2   4      165.19      179.82      6.47 o
   5   2   4       20.56       23.91     10.37 o
  -5   3   4        2.98        0.33      2.06 o
  -4   3   4      154.09      147.71     12.40 o
  -3   3   4      104.81       91.22      6.00 o
  -2   3   4      229.85      236.91      5.17 o
  -1   3   4      213.00      223.74      5.25 o
   0   3   4      544.35      605.49      8.76 o
   1   3   4      260.36      255.48      3.95 o
   2   3   4      114.61       90.79     14.06 o
   3   3   4       67.17       67.27      3.54 o
   4   3   4       47.44       41.66      4.45 o
   5   3   4        3.18        2.30      2.01 o
  -5   4   4       13.49       13.24      3.41 o
  -4   4   4       18.10       18.91      2.16 o
  -3   4   4      307.41      313.70      7.34 o
  -2   4   4      173.59      164.04      4.87 o
  -1   4   4      638.31      606.94     10.13 o
   0   4   4     1677.06     1710.89     20.52 o
   1   4   4      359.18      365.70      5.71 o
   2   4   4      331.81      324.66      6.74 o
   3   4   4      190.90      202.05      6.28 o
   4   4   4       19.98       18.57      2.66 o
   5   4   4       10.68       13.23      3.43 o
  -5   5   4       50.57       59.25      6.75 o
  -4   5   4      142.77      158.03      7.96 o
  -3   5   4      172.19      173.79      5.40 o
  -2   5   4      787.43      772.62      9.75 o
  -1   5   4      325.97      345.43      8.27 o
   0   5   4       59.56       52.66      3.36 o
   1   5   4      816.75      776.63      9.31 o
   2   5   4      343.87      355.21      6.21 o
   3   5   4       51.34       54.18      3.18 o
   4   5   4       40.64       41.86      4.60 o
   5   5   4       28.55       28.20      4.69 o
  -5   6   4        5.69        3.95      4.02 o
  -4   6   4       13.16        9.36      2.21 o
  -3   6   4      168.68      150.09     14.14 o
  -2   6   4      275.66      258.69      7.06 o
  -1   6   4      586.37      579.10     10.27 o
   0   6   4      135.34      123.35      4.20 o
   1   6   4      323.48      331.49      6.90 o
   2   6   4      415.21      402.26      6.73 o
   3   6   4       70.02       74.84      5.39 o
   4   6   4       13.95       11.94      2.31 o
   5   6   4        5.94        5.51      2.02 o
  -4   7   4       61.47       51.28      7.92 o
  -3   7   4       95.28       84.52      7.51 o
  -2   7   4      589.42      577.70     10.43 o
  -1   7   4      203.62      183.74      5.36 o
   0   7   4       75.86       76.10      3.51 o
   1   7   4      224.02      204.17      7.14 o
   2   7   4      504.13      494.17      8.97 o
   3   7   4      107.68      111.88      5.71 o
   4   7   4      137.03      135.37      7.01 o
  -4   8   4       17.58       12.41      3.11 o
  -3   8   4       33.35       29.71      3.38 o
  -2   8   4      155.46      141.78      5.96 o
  -1   8   4       61.84       61.01      3.22 o
   0   8   4       29.76       26.54      2.29 o
   1   8   4       88.70       83.25      4.01 o
   2   8   4       90.16       84.39      3.88 o
   3   8   4       74.34       69.46      4.59 o
   4   8   4       21.79       14.29      2.53 o
  -4   9   4       24.83       18.47      4.77 o
  -3   9   4       34.43       30.32      3.62 o
  -2   9   4        6.80        4.71      1.70 o
  -1   9   4      193.38      192.82      7.29 o
   0   9   4      183.74      181.55      6.05 o
   1   9   4      285.19      276.66      9.09 o
   2   9   4        5.69        5.26      1.82 o
   3   9   4       45.79       49.27      4.91 o
   4   9   4       54.06       53.16      5.59 o
  -3  10   4       79.42       78.93      5.64 o
  -2  10   4       54.43       52.76      3.87 o
  -1  10   4      118.43      110.08      5.78 o
   0  10   4      279.98      275.10      7.80 o
   1  10   4      122.42      144.33      7.69 o
   2  10   4       50.93       59.50      4.38 o
   3  10   4       42.56       42.37      6.01 o
  -3  11   4       35.01       40.45      5.24 o
  -2  11   4      201.20      211.58     10.39 o
  -1  11   4      117.42      122.68      6.47 o
   0  11   4       85.97       84.62      6.21 o
   1  11   4      133.94      138.54      7.92 o
   2  11   4       91.22      101.80      8.48 o
   3  11   4       12.87       15.48      4.08 o
  -2  12   4        7.79        5.98      2.39 o
  -1  12   4       95.80       89.36      6.80 o
   0  12   4       97.48       93.32      7.08 o
   1  12   4       35.34       38.71      4.18 o
   2  12   4       11.71       12.38      4.23 o
  -1  13   4       41.96       37.74      5.01 o
   0  13   4        9.23        7.98      4.32 o
   1  13   4       78.00       88.53      6.43 o
  -5   1   5       55.74       67.42     10.20 o
  -4   1   5       47.71       43.17      3.37 o
  -3   1   5       60.26       59.78      5.33 o
  -2   1   5      863.17      833.03     11.72 o
  -1   1   5     1155.99     1138.50     10.79 o
   0   1   5      402.48      374.51     11.38 o
   1   1   5     1263.15     1317.27     21.40 o
   2   1   5      849.13      874.76     11.52 o
   3   1   5       69.58       61.71      3.25 o
   4   1   5       52.63       60.82      4.63 o
   5   1   5       47.86       56.17      8.24 o
  -5   2   5       22.16       26.00      7.17 o
  -4   2   5       68.92       69.25      5.90 o
  -3   2   5      647.22      653.91     12.64 o
  -2   2   5      898.30      870.75     12.60 o
  -1   2   5      555.68      593.79     11.77 o
   0   2   5     1887.55     1950.05     15.05 o
   1   2   5      709.79      694.60      8.00 o
   2   2   5     1022.79     1016.94     10.04 o
   3   2   5      202.05      236.46     10.47 o
   4   2   5       57.61       58.35      3.76 o
   5   2   5       16.03       14.39      4.84 o
  -5   3   5       23.16       22.47      4.70 o
  -4   3   5      374.78      377.90     28.01 o
  -3   3   5      155.60      156.85      5.14 o
  -2   3   5      235.86      219.69      6.91 o
  -1   3   5      725.21      716.94     12.26 o
   0   3   5      593.77      663.39     10.76 o
   1   3   5      331.21      346.70      5.57 o
   2   3   5      572.52      552.82      6.51 o
   3   3   5       96.45      101.55      4.99 o
   4   3   5      151.68      169.22      7.95 o
   5   3   5       25.51       34.48      5.06 o
  -5   4   5        5.78        3.27      2.20 o
  -4   4   5       15.32       16.05      2.99 o
  -3   4   5       93.32       80.30      2.78 o
  -2   4   5      185.62      192.43      6.64 o
  -1   4   5      186.93      188.90      4.74 o
   0   4   5       21.57       21.71      1.83 o
   1   4   5      301.75      298.76      4.93 o
   2   4   5      135.90      150.25      3.84 o
   3   4   5       94.65       93.76      4.85 o
   4   4   5        8.66        9.02      2.01 o
   5   4   5        2.62       -1.83      2.65 o
  -5   5   5       33.69       42.49      5.92 o
  -4   5   5       36.53       36.55      4.00 o
  -3   5   5      110.80       92.19      8.54 o
  -2   5   5      190.14      187.52      6.32 o
  -1   5   5     1000.81     1016.34     18.87 o
   0   5   5      954.04     1023.20     15.89 o
   1   5   5      324.11      350.88      5.59 o
   2   5   5      323.67      325.83      6.22 o
   3   5   5       38.97       40.59      3.91 o
   4   5   5       12.05        4.57      2.06 o
   5   5   5       14.97       14.39      3.38 o
  -4   6   5       53.36       50.07      4.93 o
  -3   6   5       72.32       54.09      3.75 o
  -2   6   5       94.51      103.35      6.20 o
  -1   6   5      251.95      246.58      8.73 o
   0   6   5      109.40      116.35      5.37 o
   1   6   5      142.94      135.53      4.76 o
   2   6   5      294.30      290.51      6.31 o
   3   6   5      102.06       99.53      5.90 o
   4   6   5       36.14       30.37      3.53 o
  -4   7   5       27.45       25.08      3.78 o
  -3   7   5       25.22       17.37      3.54 o
  -2   7   5      569.31      579.39     13.72 o
  -1   7   5      146.76      136.19      5.19 o
   0   7   5       80.34       72.39      3.57 o
   1   7   5      260.38      242.40      7.82 o
   2   7   5      249.70      260.89      7.52 o
   3   7   5       53.83       54.27      4.55 o
   4   7   5        7.44        7.21      2.00 o
  -4   8   5       37.78       34.23      4.56 o
  -3   8   5      276.40      270.49     11.44 o
  -2   8   5      134.44      121.62      6.52 o
  -1   8   5      175.08      176.00      6.80 o
   0   8   5     1074.32     1099.14     14.86 o
   1   8   5      113.32      121.32      4.19 o
   2   8   5       95.50       85.74      3.92 o
   3   8   5      188.36      163.87     15.04 o
   4   8   5       52.68       56.19      5.36 o
  -4   9   5        9.67        6.56      2.56 o
  -3   9   5       14.54        9.23      2.23 o
  -2   9   5       74.15       75.50      5.55 o
  -1   9   5       96.92      105.54      8.23 o
   0   9   5      194.70      201.62      6.46 o
   1   9   5      157.68      160.60      6.33 o
   2   9   5       37.25       41.91      3.57 o
   3   9   5       14.12       11.60      2.55 o
   4   9   5       14.88       15.01      3.14 o
  -3  10   5      168.85      185.52      8.81 o
  -2  10   5      140.70      130.18      9.96 o
  -1  10   5      113.74      121.05      6.26 o
   0  10   5      353.95      363.15     12.20 o
   1  10   5      220.26      227.43      9.65 o
   2  10   5       64.35       66.21      6.87 o
   3  10   5       92.47      102.26      8.80 o
  -3  11   5        4.36        5.35      3.12 o
  -2  11   5       10.76        8.21      2.30 o
  -1  11   5       20.31       16.00      2.48 o
   0  11   5       52.31       48.22      4.90 o
   1  11   5        8.48        4.63      2.44 o
   2  11   5       13.28       13.00      3.38 o
   3  11   5        5.02        8.20      3.21 o
  -2  12   5       35.96       31.01      4.37 o
  -1  12   5       26.80       30.27      4.15 o
   0  12   5       42.88       35.21      4.53 o
   1  12   5       11.71       14.22      3.37 o
   2  12   5       17.01       16.76      3.95 o
   0  13   5      123.96      131.36      9.61 o
  -5   0   6      149.92      188.96     17.11 o
  -4   0   6      137.81      140.33     12.88 o
  -3   0   6       22.70       18.87      5.00 o
  -2   0   6     1877.00     1965.54     25.66 o
  -1   0   6     1990.36     2078.49     49.98 o
   0   0   6      493.86      515.34     20.56 o
   1   0   6     2680.19     2828.57     39.13 o
   2   0   6      671.07      826.59     30.53 o
   3   0   6       37.80       34.51      2.84 o
   4   0   6      234.28      268.62     15.36 o
   5   0   6       54.42       77.72     13.49 o
  -5   1   6       31.14       40.76      8.63 o
  -4   1   6       78.93       75.64     11.06 o
  -3   1   6      290.93      316.35     10.45 o
  -2   1   6      667.82      703.89     13.89 o
  -1   1   6      581.00      610.34     11.54 o
   0   1   6      123.28      132.09      3.73 o
   1   1   6     1404.31     1499.48     17.97 o
   2   1   6      768.21      791.72     14.23 o
   3   1   6       82.94       77.98      7.17 o
   4   1   6      190.70      215.79      8.75 o
   5   1   6       23.32       20.22      5.53 o
  -5   2   6       21.15       23.91      4.99 o
  -4   2   6       20.21       13.93      2.54 o
  -3   2   6      148.26      163.97      5.47 o
  -2   2   6      274.40      262.33      7.24 o
  -1   2   6      662.04      681.51      7.94 o
   0   2   6      545.50      591.30      8.46 o
   1   2   6      379.73      389.15      6.79 o
   2   2   6      245.42      252.66      4.66 o
   3   2   6       45.76       39.04      5.76 o
   4   2   6       46.81       55.94      4.51 o
   5   2   6       15.46       22.89      5.71 o
  -5   3   6        2.24       -0.92      2.85 o
  -4   3   6       32.18       28.64      3.03 o
  -3   3   6       70.05       41.13      4.90 o
  -2   3   6       73.12       75.77      3.33 o
  -1   3   6      254.86      286.41      8.23 o
   0   3   6        9.86       11.31      1.74 o
   1   3   6      298.31      307.00      7.00 o
   2   3   6       41.56       43.81      2.24 o
   3   3   6      212.88      219.58      7.72 o
   4   3   6       15.95       18.27      2.92 o
   5   3   6        0.73       -0.52      2.60 o
  -5   4   6       20.74       27.99      5.59 o
  -4   4   6       50.69       46.54      5.07 o
  -3   4   6      682.65      644.76     62.19 o
  -2   4   6      481.88      488.12      8.26 o
  -1   4   6      286.23      287.85      8.16 o
   0   4   6     1151.27     1238.32     16.99 o
   1   4   6      716.16      699.66     10.65 o
   2   4   6      311.57      328.28      5.39 o
   3   4   6      321.92      361.45     10.12 o
   4   4   6       51.38       50.80      4.68 o
   5   4   6       12.26       14.40      3.82 o
  -5   5   6       12.05       10.54      3.23 o
  -4   5   6      121.28      132.01     11.01 o
  -3   5   6      319.04      319.01     11.58 o
  -2   5   6      288.45      289.73      9.46 o
  -1   5   6     1273.50     1234.71     15.26 o
   0   5   6      624.35      604.71     12.43 o
   1   5   6      577.54      612.26      8.67 o
   2   5   6      772.72      740.97     10.18 o
   3   5   6      489.70      497.34     12.95 o
   4   5   6       53.79       51.47      4.45 o
   5   5   6        9.26       13.34      3.86 o
  -4   6   6       57.76       56.59      6.18 o
  -3   6   6       68.46       60.43      7.11 o
  -2   6   6      117.70      117.70      6.95 o
  -1   6   6      157.42      167.18      8.05 o
   0   6   6       34.53       32.00      3.05 o
   1   6   6       72.74       80.54      2.95 o
   2   6   6       66.41       72.79      3.79 o
   3   6   6       70.93       66.22      5.02 o
   4   6   6       16.22       17.82      3.09 o
  -4   7   6       58.55       69.86      7.07 o
  -3   7   6       40.16       38.06      7.19 o
  -2   7   6      206.94      217.72      9.68 o
  -1   7   6      125.47      125.22      7.47 o
   0   7   6      340.84      343.57      7.94 o
   1   7   6      103.86      104.55      3.32 o
   2   7   6       63.45       76.18      4.10 o
   3   7   6       65.62       69.40      5.19 o
   4   7   6       18.20       19.84      3.13 o
  -4   8   6       11.90       13.11      4.16 o
  -3   8   6       32.83       25.95      4.66 o
  -2   8   6       80.81       79.95      5.46 o
  -1   8   6      111.76      116.77      5.75 o
   0   8   6        3.43        3.74      1.43 o
   1   8   6      298.11      296.50      7.83 o
   2   8   6       33.33       34.57      2.99 o
   3   8   6       30.02       18.20      3.67 o
   4   8   6       33.70       33.09      5.07 o
  -3   9   6       61.00       55.62      5.26 o
  -2   9   6      259.75      278.93     10.57 o
  -1   9   6      282.18      289.53      9.35 o
   0   9   6      174.67      175.95      6.17 o
   1   9   6      373.82      377.63      9.30 o
   2   9   6      134.59      151.34      8.87 o
   3   9   6       21.04       23.39      4.17 o
  -3  10   6       41.02       30.99      4.20 o
  -2  10   6       65.13       59.78      5.49 o
  -1  10   6      159.65      154.86      7.15 o
   0  10   6      186.79      186.37      7.83 o
   1  10   6       46.85       53.40      4.37 o
   2  10   6       58.47       50.77     11.81 o
   3  10   6       22.92       20.76      4.09 o
  -2  11   6       38.67       38.20      4.58 o
  -1  11   6       38.80       36.39      3.83 o
   0  11   6      134.88      138.85      8.16 o
   1  11   6       16.54       19.86      2.95 o
   2  11   6       70.06       62.91     10.23 o
  -1  12   6       40.11       37.11      4.02 o
   0  12   6       55.92       55.75      5.63 o
   1  12   6       31.68       37.38      4.13 o
  -5   1   7        8.63        7.29      3.75 o
  -4   1   7      101.32      116.71      7.30 o
  -3   1   7      260.32      261.46     10.52 o
  -2   1   7      117.45      120.20      5.41 o
  -1   1   7      941.15      931.11     16.98 o
   0   1   7     1236.96     1222.69     13.49 o
   1   1   7      332.95      390.35     10.67 o
   2   1   7      265.67      267.89      8.54 o
   3   1   7      289.43      311.52      7.92 o
   4   1   7       50.62       60.73      6.60 o
   5   1   7       23.41       22.36      7.36 o
  -5   2   7       26.25       20.48      5.35 o
  -4   2   7       10.42        1.08      2.01 o
  -3   2   7      144.51      107.25     14.42 o
  -2   2   7      309.28      315.54      9.39 o
  -1   2   7      352.12      347.07      6.32 o
   0   2   7      159.23      146.18      5.85 o
   1   2   7      407.23      378.72      8.74 o
   2   2   7      558.61      573.34      8.59 o
   3   2   7      373.76      405.75      8.79 o
   4   2   7       34.09       42.12      4.81 o
   5   2   7       46.50       50.61      8.26 o
  -5   3   7       21.44       31.48      5.73 o
  -4   3   7       21.83       12.43      2.67 o
  -3   3   7      462.87      481.55     12.16 o
  -2   3   7      375.06      345.02      8.92 o
  -1   3   7      236.12      270.21      6.73 o
   0   3   7      310.84      326.74     10.15 o
   1   3   7      293.19      297.66      9.49 o
   2   3   7      132.71      143.16      4.44 o
   3   3   7      199.55      231.40      9.39 o
   4   3   7       45.91       50.97      5.26 o
   5   3   7        9.59       14.19      4.08 o
  -5   4   7       19.06       21.34      5.28 o
  -4   4   7       43.81       55.07      8.28 o
  -3   4   7       62.48       59.60      6.09 o
  -2   4   7      120.22      123.72      4.55 o
  -1   4   7      278.81      283.14      6.95 o
   0   4   7      466.62      493.37     13.14 o
   1   4   7      157.90      170.53      4.98 o
   2   4   7      138.47      141.11      3.81 o
   3   4   7      110.69      124.17      7.01 o
   4   4   7       17.83       21.53      3.79 o
   5   4   7       10.90        9.24      4.44 o
  -4   5   7       14.73       13.25      4.17 o
  -3   5   7       97.19      100.15      7.28 o
  -2   5   7      185.74      182.88      7.70 o
  -1   5   7      124.35      129.59      7.11 o
   0   5   7      564.13      553.89     12.48 o
   1   5   7      202.97      204.58      5.20 o
   2   5   7      127.23      128.42      4.33 o
   3   5   7       42.08       40.35      4.90 o
   4   5   7       26.07       23.25      3.56 o
  -4   6   7       79.81       68.95     13.37 o
  -3   6   7       28.05       27.29      3.83 o
  -2   6   7      183.57      183.24      7.17 o
  -1   6   7      151.47      146.08      6.86 o
   0   6   7      105.70      112.02      5.80 o
   1   6   7      111.33      116.71      3.85 o
   2   6   7       74.40       80.89      4.15 o
   3   6   7       48.82       48.85      5.12 o
   4   6   7      102.91       97.07     10.68 o
  -4   7   7       33.24       35.77      5.25 o
  -3   7   7       68.37       69.76     17.04 o
  -2   7   7      158.57      159.22      8.68 o
  -1   7   7      309.93      299.22     10.29 o
   0   7   7      147.02      140.30      6.78 o
   1   7   7      348.10      374.51      7.00 o
   2   7   7      101.34       96.89      4.77 o
   3   7   7       72.93       71.97      8.08 o
   4   7   7       11.32       14.53      2.84 o
  -4   8   7       21.84       17.91      4.79 o
  -3   8   7       30.22       27.14      4.55 o
  -2   8   7      160.79      165.76      8.17 o
  -1   8   7      251.45      267.08      8.84 o
   0   8   7        4.88        3.23      1.39 o
   1   8   7      498.92      522.82     10.81 o
   2   8   7      294.28      305.07      9.75 o
   3   8   7       19.00       19.51      3.80 o
   4   8   7       43.97       47.69      5.12 o
  -3   9   7       30.95       26.69      4.58 o
  -2   9   7       28.94       30.47      3.64 o
  -1   9   7       22.15       24.28      2.79 o
   0   9   7       94.75      100.05      5.81 o
   1   9   7       65.04       66.83      4.21 o
   2   9   7       27.19       20.38      3.14 o
   3   9   7       11.50       13.53      3.31 o
  -3  10   7        4.36        4.67      2.62 o
  -2  10   7      118.43      120.39      7.78 o
  -1  10   7      353.80      343.90      9.96 o
   0  10   7        6.33        6.99      2.09 o
   1  10   7      122.18      135.18      9.41 o
   2  10   7      115.74      114.01     18.24 o
   3  10   7        6.60        7.25      2.94 o
  -2  11   7       23.56       25.21      4.13 o
  -1  11   7       85.84       90.55      6.14 o
   0  11   7        0.33       -0.37      2.03 o
   1  11   7       59.01       71.27      5.37 o
   2  11   7       23.51       18.42      4.14 o
  -1  12   7       85.11       84.40      6.42 o
   0  12   7       28.98       29.27      4.26 o
   1  12   7       26.04       30.31      3.93 o
  -5   0   8        8.55        7.37      3.67 o
  -4   0   8      216.93      233.90     13.53 o
  -3   0   8      190.24      208.70     11.82 o
  -2   0   8      133.47      128.60      5.79 o
  -1   0   8      273.52      264.43      7.99 o
   0   0   8      520.29      558.77     16.69 o
   1   0   8       93.28      116.96      7.59 o
   2   0   8      148.77      163.23     13.37 o
   3   0   8      121.11      128.61      8.06 o
   4   0   8      139.55      172.99     16.01 o
   5   0   8       26.95       33.93     10.02 o
  -5   1   8       31.94       29.69      4.81 o
  -4   1   8       36.37       36.20      5.83 o
  -3   1   8       97.52       92.20      5.85 o
  -2   1   8      197.70      199.69      6.38 o
  -1   1   8      282.51      272.90      6.58 o
   0   1   8      104.10      108.70      4.65 o
   1   1   8      146.47      163.08     10.53 o
   2   1   8       75.39       83.18      6.93 o
   3   1   8       96.58      106.18      6.36 o
   4   1   8       51.50       67.07      7.18 o
   5   1   8       18.01       22.51      6.18 o
  -5   2   8       29.81       19.08      5.26 o
  -4   2   8       64.79       70.87      5.35 o
  -3   2   8       90.57       85.17      6.00 o
  -2   2   8      174.98      187.87     10.58 o
  -1   2   8      547.36      524.39     10.49 o
   0   2   8      233.59      213.85      7.47 o
   1   2   8      251.16      254.01      9.27 o
   2   2   8      272.42      287.38     10.30 o
   3   2   8      247.88      273.44     10.31 o
   4   2   8       51.72       60.76      8.54 o
   5   2   8       63.24       83.45     10.52 o
  -5   3   8        6.59        8.03      4.81 o
  -4   3   8        3.69        2.23      1.95 o
  -3   3   8      105.37       85.82      5.28 o
  -2   3   8      226.84      233.05      7.38 o
  -1   3   8      108.35      107.32      5.55 o
   0   3   8       33.36       34.09      3.69 o
   1   3   8      223.28      212.33      5.94 o
   2   3   8      128.00      134.46      6.67 o
   3   3   8      148.46      155.01      8.19 o
   4   3   8        7.26        4.68      4.27 o
  -4   4   8       62.52       71.46      6.54 o
  -3   4   8       68.17       66.34      4.72 o
  -2   4   8      289.31      286.27      8.67 o
  -1   4   8      576.77      574.90     12.85 o
   0   4   8      415.80      411.84     12.52 o
   1   4   8      172.93      185.71      5.39 o
   2   4   8      320.05      326.39      9.01 o
   3   4   8       76.51       83.61      5.09 o
   4   4   8       22.80       29.09      4.26 o
  -4   5   8       31.23       34.39      6.50 o
  -3   5   8      118.49      105.34      8.95 o
  -2   5   8      136.89      142.78      6.21 o
  -1   5   8      182.29      178.37      6.23 o
   0   5   8      311.39      292.29     11.12 o
   1   5   8      214.73      214.27      5.59 o
   2   5   8      148.26      148.36      5.46 o
   3   5   8       84.22       90.80      5.90 o
   4   5   8       37.49       40.92      5.22 o
  -4   6   8       50.59       55.10      7.95 o
  -3   6   8       81.41       73.81      6.16 o
  -2   6   8       19.19       17.07      3.67 o
  -1   6   8      205.24      174.51      7.80 o
   0   6   8      408.58      424.58     11.84 o
   1   6   8       68.18       79.89      4.24 o
   2   6   8       68.40       69.01      3.98 o
   3   6   8       69.41       69.62      6.10 o
   4   6   8       28.62       25.08      3.79 o
  -4   7   8       18.67       17.20      4.56 o
  -3   7   8      103.35      105.54     10.52 o
  -2   7   8       64.56       59.47      4.98 o
  -1   7   8      128.64      135.95      7.26 o
   0   7   8       50.41       56.86      4.60 o
   1   7   8      270.77      267.07      7.55 o
   2   7   8       80.85       83.03      4.52 o
   3   7   8       61.68       61.98      5.13 o
   4   7   8       52.05       51.85      8.07 o
  -3   8   8       11.88        8.80      2.98 o
  -2   8   8       18.61       13.30      4.33 o
  -1   8   8       39.69       42.46      4.33 o
   0   8   8       32.74       29.90      3.17 o
   1   8   8       32.42       44.32      3.52 o
   2   8   8        7.91        8.15      2.32 o
   3   8   8       13.15        9.01      2.72 o
  -3   9   8       15.45       12.62      3.12 o
  -2   9   8      272.92      282.80     10.13 o
  -1   9   8      107.36      106.49      5.55 o
   0   9   8      173.31      180.82      9.62 o
   1   9   8       45.70       50.38      3.66 o
   2   9   8      117.85      141.92     15.16 o
   3   9   8        8.26        4.06      2.00 o
  -2  10   8       21.90       24.90      3.65 o
  -1  10   8       48.99       51.40      4.73 o
   0  10   8       34.38       32.59      3.72 o
   1  10   8       64.98       62.77      4.77 o
   2  10   8       30.46       19.66      4.39 o
  -2  11   8       39.12       40.34      4.38 o
  -1  11   8       35.82       40.34      4.34 o
   0  11   8      170.69      186.28      9.84 o
   1  11   8      102.90      102.05      6.35 o
   2  11   8       19.36       17.46      3.74 o
  -4   1   9       57.06       48.86      6.61 o
  -3   1   9       48.57       46.14      4.23 o
  -2   1   9      136.54      116.28      5.44 o
  -1   1   9      365.07      326.58     12.43 o
   0   1   9      270.00      284.26      9.94 o
   1   1   9      447.46      450.58     13.28 o
   2   1   9      148.57      157.29      9.98 o
   3   1   9       17.04       16.42      2.97 o
   4   1   9      122.28      135.79     12.88 o
  -4   2   9       32.96       30.35      3.91 o
  -3   2   9       42.31       28.37      4.14 o
  -2   2   9      134.53      138.94      6.02 o
  -1   2   9      226.88      209.47      9.78 o
   0   2   9      234.25      218.37     12.93 o
   1   2   9       84.56       90.09      5.91 o
   2   2   9      139.23      153.48      7.90 o
   3   2   9      114.21      120.28      7.30 o
   4   2   9       21.93       29.49      5.39 o
  -4   3   9       70.62       79.29      7.07 o
  -3   3   9       59.60       63.37      4.28 o
  -2   3   9      827.06      860.74     15.29 o
  -1   3   9      267.29      269.72      8.14 o
   0   3   9      129.31      120.30      7.00 o
   1   3   9      147.25      142.75      5.75 o
   2   3   9      350.88      407.62     33.29 o
   3   3   9       40.10       53.37      5.08 o
   4   3   9       23.46       35.13      7.77 o
  -4   4   9       22.51       19.14      5.32 o
  -3   4   9       83.11       91.07      5.19 o
  -2   4   9       76.95       75.61      7.60 o
  -1   4   9       48.15       44.62      4.21 o
   0   4   9      269.79      274.05     10.88 o
   1   4   9      122.87      116.51      5.39 o
   2   4   9       39.84       37.15      3.62 o
   3   4   9       24.96       33.92      4.34 o
   4   4   9        6.87        4.76      4.56 o
  -4   5   9       15.12        9.66      3.60 o
  -3   5   9       23.73       22.39      2.79 o
  -2   5   9      120.44      117.23      5.84 o
  -1   5   9      158.95      150.56      8.64 o
   0   5   9       99.24       96.81      6.77 o
   1   5   9      161.10      150.79      6.13 o
   2   5   9      139.31      148.43      6.68 o
   3   5   9       15.98       12.94      2.31 o
   4   5   9        9.94        8.61      3.46 o
  -4   6   9       31.13       39.02      6.99 o
  -3   6   9      109.58      114.20      7.87 o
  -2   6   9       42.60       38.58      3.55 o
  -1   6   9      137.62      129.30      6.98 o
   0   6   9      328.16      320.56     10.65 o
   1   6   9       97.68       89.79      5.67 o
   2   6   9       12.58       12.10      1.85 o
   3   6   9       78.09       73.95     13.59 o
   4   6   9       23.61       27.35      4.63 o
  -3   7   9       40.65       42.07      5.79 o
  -2   7   9       19.10       15.68      4.21 o
  -1   7   9       33.50       30.46      3.70 o
   0   7   9       40.53       41.43      4.07 o
   1   7   9       56.57       51.90      3.52 o
   2   7   9       41.12       38.70      4.28 o
   3   7   9       14.65       19.53      4.95 o
  -3   8   9       67.38       65.59      7.40 o
  -2   8   9       44.91       48.00      5.00 o
  -1   8   9      131.95      125.94      7.46 o
   0   8   9      181.19      178.15      8.51 o
   1   8   9       60.78       66.88      4.18 o
   2   8   9       70.15       55.90      6.31 o
   3   8   9       78.20       92.11     10.13 o
  -3   9   9       23.36       23.48      3.87 o
  -2   9   9       44.07       37.48      4.01 o
  -1   9   9       33.07       34.96      3.94 o
   0   9   9       18.29       13.99      2.65 o
   1   9   9       29.61       33.65      3.12 o
   2   9   9       29.86       28.06      4.86 o
   3   9   9        9.94       11.65      4.32 o
  -2  10   9       24.41       22.63      3.69 o
  -1  10   9       65.51       66.28      5.45 o
   0  10   9      180.23      190.02      8.50 o
   1  10   9       58.88       63.56      5.86 o
   2  10   9       37.09       36.24      5.08 o
  -1  11   9       11.60        8.64      2.41 o
   0  11   9        8.28        7.42      2.42 o
   1  11   9        9.12       11.10      2.96 o
  -4   0  10      145.14      154.26     29.13 o
  -3   0  10      368.94      371.68     18.34 o
  -2   0  10      438.29      421.43     17.53 o
  -1   0  10      793.10      669.01     49.21 o
   0   0  10      537.42      568.04     19.13 o
   1   0  10      351.77      385.15     15.68 o
   2   0  10      162.63      200.81     16.82 o
   3   0  10      139.66      156.04     15.67 o
   4   0  10       62.50       78.53     11.88 o
  -4   1  10       20.29       13.89      3.19 o
  -3   1  10       23.33       19.18      3.41 o
  -2   1  10      126.62      125.91      6.99 o
  -1   1  10      108.64      101.19      5.13 o
   0   1  10      270.57      275.65      8.42 o
   1   1  10       49.72       54.37      4.89 o
   2   1  10       82.72       86.70      7.86 o
   3   1  10       23.59       28.64      5.22 o
   4   1  10       28.93       25.60      4.99 o
  -4   2  10       29.92       28.53      3.98 o
  -3   2  10      123.93      125.53      6.29 o
  -2   2  10      264.56      281.66      8.91 o
  -1   2  10      173.86      164.33      8.09 o
   0   2  10      425.45      409.77     10.42 o
   1   2  10      226.75      233.13      9.99 o
   2   2  10       88.99       97.53      6.77 o
   3   2  10       78.13       88.06      6.60 o
   4   2  10       25.74       25.71      5.45 o
  -4   3  10       13.21       11.84      3.14 o
  -3   3  10      108.34      114.40      6.70 o
  -2   3  10      310.73      317.05      9.59 o
  -1   3  10      362.24      348.75      8.89 o
   0   3  10      269.78      239.76     18.11 o
   1   3  10      134.04      149.21      8.17 o
   2   3  10      162.17      187.10     11.11 o
   3   3  10       52.75       67.74      6.09 o
   4   3  10        6.88       10.06      5.72 o
  -4   4  10       49.31       50.32      5.36 o
  -3   4  10       23.63       22.69      3.63 o
  -2   4  10        6.56        5.91      2.15 o
  -1   4  10      271.82      267.18      9.74 o
   0   4  10      117.33      116.73      7.46 o
   1   4  10      171.26      175.48      8.93 o
   2   4  10        2.53        4.01      2.54 o
   3   4  10       53.77       54.07      5.49 o
   4   4  10       41.59       45.01     10.37 o
  -4   5  10       28.52       27.69      5.05 o
  -3   5  10       10.66        7.77      2.60 o
  -2   5  10       32.06       32.20      3.45 o
  -1   5  10       19.65       19.37      5.23 o
   0   5  10       20.39       20.21      3.57 o
   1   5  10       39.75       33.87      2.99 o
   2   5  10       95.11      110.55      7.49 o
   3   5  10       10.05        6.18      2.60 o
   4   5  10       19.30       24.33      8.71 o
  -3   6  10      285.32      314.39     12.10 o
  -2   6  10      323.26      320.71     10.18 o
  -1   6  10       84.89       82.33      5.81 o
   0   6  10      282.38      281.20     10.41 o
   1   6  10      268.93      264.82      9.72 o
   2   6  10       92.41      114.36      6.43 o
   3   6  10       82.07      102.36     10.16 o
  -3   7  10       35.57       24.44      4.84 o
  -2   7  10       40.85       35.49      4.46 o
  -1   7  10      130.99      117.14      7.26 o
   0   7  10       50.43       51.56      4.67 o
   1   7  10       64.03       63.88      7.15 o
   2   7  10       60.42       62.34      6.08 o
   3   7  10       18.51       14.53      7.75 o
  -3   8  10        8.97        9.73      3.19 o
  -2   8  10       10.91        7.50      2.51 o
  -1   8  10       83.25       71.32      5.88 o
   0   8  10       48.66       48.84      5.22 o
   1   8  10       26.96       26.99      2.82 o
   2   8  10       11.66        9.14      3.01 o
   3   8  10        5.04        7.01      3.76 o
  -2   9  10       25.77       24.46      4.89 o
  -1   9  10      137.42      136.89      8.34 o
   0   9  10       85.56       95.61      6.21 o
   1   9  10       46.78       56.41      4.44 o
   2   9  10       41.19       48.76      7.60 o
  -1  10  10       35.80       31.90      4.00 o
   0  10  10       31.57       32.15      4.77 o
   1  10  10       14.94       18.62      3.45 o
  -4   1  11       17.21       17.54      3.44 o
  -3   1  11       21.40       11.28      3.16 o
  -2   1  11      201.17      184.08      8.79 o
  -1   1  11      214.42      200.24      8.72 o
   0   1  11      115.54      113.25      5.78 o
   1   1  11      119.20      114.54      7.50 o
   2   1  11      135.04      141.97     10.56 o
   3   1  11       46.83       54.74      7.17 o
   4   1  11        4.78        5.07      3.41 o
  -4   2  11       37.13       38.94      4.67 o
  -3   2  11       33.92       31.23      3.53 o
  -2   2  11      261.91      257.20      9.00 o
  -1   2  11      249.60      239.82      9.82 o
   0   2  11      254.54      261.87      8.68 o
   1   2  11       98.29      114.17      7.49 o
   2   2  11       75.70       89.38      6.74 o
   3   2  11       39.83       39.74      6.08 o
   4   2  11       25.93       36.60      6.16 o
  -4   3  11      118.88      128.42      7.39 o
  -3   3  11      258.76      257.13     10.44 o
  -2   3  11      126.82      125.64      6.47 o
  -1   3  11      411.73      390.84     12.12 o
   0   3  11      852.58      872.18     21.15 o
   1   3  11      208.21      217.17     10.36 o
   2   3  11       48.50       54.03      6.41 o
   3   3  11      132.43      160.62      9.40 o
   4   3  11       46.90       58.42     11.62 o
  -4   4  11        3.74       -1.21      2.50 o
  -3   4  11       23.73       27.85      3.71 o
  -2   4  11       79.69       76.30      5.77 o
  -1   4  11      156.44      152.22      7.87 o
   0   4  11       90.72       87.09      6.96 o
   1   4  11      306.62      310.12     12.54 o
   2   4  11       48.48       58.03      6.75 o
   3   4  11        7.09       10.94      3.13 o
   4   4  11        6.07       15.72      8.00 o
  -3   5  11      197.33      197.64      9.88 o
  -2   5  11        5.75        2.98      2.06 o
  -1   5  11       60.68       51.30      8.42 o
   0   5  11      235.97      219.84     10.87 o
   1   5  11       62.17       68.03      6.12 o
   2   5  11       15.88       13.15      3.99 o
   3   5  11       80.32      101.56      7.99 o
  -3   6  11      133.39      134.06     10.22 o
  -2   6  11       86.37       96.38      5.93 o
  -1   6  11       25.46       24.09      3.49 o
   0   6  11       84.64       77.62      5.74 o
   1   6  11       33.34       31.42      3.71 o
   2   6  11      102.36      116.17      8.29 o
   3   6  11       37.07       46.70      7.21 o
  -3   7  11       24.95       25.88      4.73 o
  -2   7  11       60.29       54.37      5.30 o
  -1   7  11       74.28       70.81      5.92 o
   0   7  11       16.52       12.18      2.50 o
   1   7  11       50.92       60.14      5.08 o
   2   7  11       48.64       54.27      6.09 o
   3   7  11        9.91       13.95      4.78 o
  -2   8  11       42.86       42.61      4.88 o
  -1   8  11      121.45      126.25      8.15 o
   0   8  11       80.30       80.88      6.23 o
   1   8  11       75.37       92.18      5.80 o
   2   8  11       26.01       28.16      5.87 o
  -2   9  11        2.07       -0.72      4.90 o
  -1   9  11       40.36       35.99      4.56 o
   0   9  11        3.31        3.04      2.19 o
   1   9  11       14.12       16.29      3.13 o
   2   9  11        6.60        8.11      4.68 o
  -1  10  11       45.53       49.79      5.55 o
   0  10  11        8.40        8.56      2.48 o
  -4   0  12       84.21       86.30      9.80 o
  -3   0  12        4.51        1.32      3.08 o
  -2   0  12      133.50      110.71     10.35 o
  -1   0  12     1535.15     1547.31     41.78 o
   0   0  12      166.04      145.72     11.10 o
   1   0  12      564.25      583.48     29.04 o
   2   0  12      209.45      208.99     19.22 o
   3   0  12       14.51       13.26      5.95 o
   4   0  12       26.57       29.86      8.38 o
  -4   1  12       17.26       15.93      3.79 o
  -3   1  12       51.96       48.77      5.19 o
  -2   1  12       23.72       22.06      3.62 o
  -1   1  12      432.83      417.03     11.67 o
   0   1  12      463.87      451.78     12.17 o
   1   1  12      211.91      213.81      9.40 o
   2   1  12       28.00       26.34      5.00 o
   3   1  12       43.94       55.51      7.60 o
   4   1  12       13.66       20.69      5.18 o
  -4   2  12       42.85       48.69      5.38 o
  -3   2  12       13.67       14.05      2.85 o
  -2   2  12       65.72       54.53      4.69 o
  -1   2  12        5.51        5.01      2.20 o
   0   2  12      142.45      137.06      7.47 o
   1   2  12       15.70        7.76      2.82 o
   2   2  12       86.42       92.73      7.19 o
   3   2  12       15.69       22.35      5.02 o
  -3   3  12       21.95       23.17      3.39 o
  -2   3  12       68.99       68.15      5.04 o
  -1   3  12       46.76       40.70      4.73 o
   0   3  12       27.86       28.89      4.47 o
   1   3  12      116.31       99.62      7.63 o
   2   3  12       25.09       26.82      4.70 o
   3   3  12       14.66       20.73      4.00 o
  -3   4  12       67.95       77.99      7.34 o
  -2   4  12      196.55      203.78      9.59 o
  -1   4  12      171.04      175.13      8.72 o
   0   4  12      333.73      321.40     13.51 o
   1   4  12      461.41      441.30     24.42 o
   2   4  12       87.11      102.61      9.62 o
   3   4  12       24.81       34.05      4.97 o
  -3   5  12       83.90       89.65      7.13 o
  -2   5  12      313.95      300.15     11.70 o
  -1   5  12      131.98      115.78      8.77 o
   0   5  12       31.09       22.17      4.02 o
   1   5  12      216.31      206.00     11.07 o
   2   5  12      128.08      135.46     10.85 o
   3   5  12       51.26       73.51      7.20 o
  -3   6  12       13.80       15.35      5.57 o
  -2   6  12       42.54       40.10      4.06 o
  -1   6  12       26.67       24.84      3.56 o
   0   6  12       34.38       28.10      3.82 o
   1   6  12       21.42       26.34      3.61 o
   2   6  12       33.97       39.04      5.38 o
   3   6  12       10.37       10.43      3.11 o
  -2   7  12       37.12       35.05      4.38 o
  -1   7  12       42.47       39.32      4.50 o
   0   7  12       50.64       47.12      4.88 o
   1   7  12       42.92       45.73      4.80 o
   2   7  12       55.22       58.59      7.09 o
  -2   8  12       27.67       35.49      5.58 o
  -1   8  12       78.45       71.15      6.32 o
   0   8  12       10.50       11.22      3.00 o
   1   8  12       33.03       38.60      4.05 o
   2   8  12       63.42       68.30      9.23 o
  -1   9  12       94.10       95.89      7.47 o
   0   9  12      239.09      243.21     11.45 o
   1   9  12       91.02      109.09      9.30 o
  -3   1  13       13.65        9.03      3.00 o
  -2   1  13      109.91      107.67      7.34 o
  -1   1  13       88.24       72.87      5.51 o
   0   1  13      111.01       92.54      9.89 o
   1   1  13       69.05       64.29      5.55 o
   2   1  13       48.12       52.54      7.13 o
   3   1  13       20.64       24.02      5.54 o
  -3   2  13       43.68       37.90      4.16 o
  -2   2  13       12.62       14.42      3.04 o
  -1   2  13       93.42       79.73      5.64 o
   0   2  13      295.64      279.79     11.09 o
   1   2  13       76.14       77.32      6.76 o
   2   2  13       37.88       42.43      5.36 o
   3   2  13       22.10       26.09      5.90 o
  -3   3  13       67.60       75.36      5.76 o
  -2   3  13      141.47      133.27      7.16 o
  -1   3  13       51.96       44.39      4.79 o
   0   3  13       76.57       73.93      6.91 o
   1   3  13       66.00       60.73      6.71 o
   2   3  13       57.57       72.76      6.93 o
   3   3  13       19.04       20.64      4.17 o
  -3   4  13       22.88       22.20      5.04 o
  -2   4  13       44.02       41.80      5.40 o
  -1   4  13      156.31      148.50      8.40 o
   0   4  13      101.42      107.67      9.86 o
   1   4  13       83.27       95.74      7.67 o
   2   4  13       42.57       40.45      8.63 o
   3   4  13       24.80       31.14      4.98 o
  -3   5  13       35.68       34.36      4.72 o
  -2   5  13       46.78       39.78      4.87 o
  -1   5  13       79.10       78.20      7.49 o
   0   5  13       10.49       11.03      3.34 o
   1   5  13      197.99      196.35     11.07 o
   2   5  13       46.08       49.08      7.04 o
  -2   6  13       43.83       49.83      5.69 o
  -1   6  13       59.51       63.88      5.87 o
   0   6  13      118.35      111.31      8.80 o
   1   6  13       17.50       21.35      3.39 o
   2   6  13      118.81      129.19     11.60 o
  -2   7  13       29.72       27.40      4.35 o
  -1   7  13       19.32       19.97      3.78 o
   0   7  13        1.74       -2.06      2.81 o
   1   7  13        7.81        7.28      2.60 o
   2   7  13       22.27       27.73      5.52 o
  -1   8  13       43.67       40.63      5.46 o
   0   8  13       85.36       81.95      6.85 o
   1   8  13       54.95       60.45      5.74 o
  -3   0  14       39.52       32.07      6.87 o
  -2   0  14       13.55       14.91      5.02 o
  -1   0  14       94.86       91.78      9.76 o
   0   0  14      200.55      188.52     11.26 o
   1   0  14       34.67       36.13      7.31 o
   2   0  14       16.30       14.55      6.37 o
   3   0  14       35.77       48.87     11.00 o
  -3   1  14        7.85        7.95      2.62 o
  -2   1  14       32.38       27.41      3.89 o
  -1   1  14        2.27        2.70      1.88 o
   0   1  14       38.56       39.54      4.57 o
   1   1  14        5.60        5.51      3.17 o
   2   1  14       59.96       60.94      8.11 o
   3   1  14       17.34       18.45      5.11 o
  -3   2  14       51.80       62.34      5.47 o
  -2   2  14       65.90       63.69      5.39 o
  -1   2  14       39.14       40.55      4.42 o
   0   2  14      171.13      164.91      9.17 o
   1   2  14       68.41       67.84      6.00 o
   2   2  14       26.81       30.43      6.01 o
   3   2  14       36.03       39.24      7.36 o
  -2   3  14       32.55       33.12      4.00 o
  -1   3  14       43.30       40.69      5.31 o
   0   3  14       16.44       12.87      3.49 o
   1   3  14      124.38      118.94      8.82 o
   2   3  14       30.42       31.20      5.05 o
  -2   4  14       77.37       68.73      6.34 o
  -1   4  14       19.72       15.19      4.54 o
   0   4  14       79.86       88.41      8.02 o
   1   4  14       60.16       61.01      6.57 o
   2   4  14       44.44       52.27      6.43 o
  -2   5  14       19.37       19.56      3.28 o
  -1   5  14       54.57       54.54      6.62 o
   0   5  14       49.07       56.59      6.49 o
   1   5  14       29.20       31.38      5.04 o
   2   5  14        6.12       11.08      4.02 o
  -1   6  14       47.67       48.82      6.06 o
   0   6  14       55.02       50.98      6.45 o
   1   6  14       16.54       15.84      3.68 o
  -1   7  14       39.11       42.35      5.17 o
   0   7  14        8.60        6.42      2.54 o
   1   7  14       26.94       34.17      4.41 o
  -2   1  15        6.28        3.80      2.81 o
  -1   1  15       90.22       82.04      6.26 o
   0   1  15      127.72      133.27      6.93 o
   1   1  15       37.33       48.47      5.88 o
   2   1  15       18.12       14.03      7.86 o
  -2   2  15       14.55        9.27      2.51 o
  -1   2  15       10.14        7.78      2.44 o
   0   2  15       19.46       16.77      4.20 o
   1   2  15       27.47       25.36      3.95 o
   2   2  15       12.55        9.82      4.29 o
  -2   3  15       74.14       82.00      7.16 o
  -1   3  15       88.13       97.24      7.52 o
   0   3  15        2.71        3.33      2.69 o
   1   3  15       47.41       51.93      6.51 o
   2   3  15       71.94       97.89      8.70 o
  -1   4  15       51.74       51.06      6.37 o
   0   4  15       31.62       35.47      5.86 o
   1   4  15       26.59       39.26      5.82 o
  -1   5  15       24.33       25.14      4.97 o
   0   5  15       49.24       49.75      6.36 o
   1   5  15       34.34       23.37      4.67 o
  -1   0  16       15.86       11.68      3.69 o
   0   0  16        5.96        5.11      3.06 o
   1   0  16       21.24       23.44      7.65 o
  -1   1  16        6.45        2.44      2.41 o
   0   1  16       63.18       52.41      5.65 o
   1   1  16       16.28       13.71      4.21 o
  -1   2  16       88.37      101.13      7.80 o
   0   2  16       52.15       57.20      6.76 o
   1   2  16       61.43       72.58      7.70 o
  -1   3  16       39.49       43.16      5.43 o
   0   3  16       28.15       28.85      5.67 o
 
